# Supplementary material for: 2,2′-Bipyridine–cyclo­pentane-1,2,3,4-tetra­carb­oxy­lic acid (1/1)
Source: Acta Crystallogr Sect E Struct Rep Online. 2011 Jul 9;67(Pt 8):o1945. doi: 10.1107/S1600536811025827 (PMC3212331; doi:10.1107/S1600536811025827)
Supplement: Supplementary file 1 [file e-67-o1945-sup1.cif]

##############################################################################
#                                                                            #
# This CIF contains the data in a paper accepted for publication in          #
# Acta Crystallographica Section E. It conforms to the requirements of       #
# Notes for Authors for Acta Crystallographica Section E, and has been       #
# peer reviewed under the auspices of the IUCr Commission on Journals.       #
#                                                                            #
# Full details of the Crystallographic Information File format               #
# are given in the paper "The Crystallographic Information File (CIF):       #
# a New Standard Archive File for Crystallography" by S. R. Hall, F. H.      #
# Allen and I. D. Brown [Acta Cryst. (1991), A47, 655-685].                  #
#                                                                            #
# The current version of the core CIF dictionary is obtainable from          #
# ftp://ftp.iucr.org/pub/cif_core.dic.                                       #
#                                                                            #
# Software is freely available for graphical display of the structure(s)     #
# in this CIF. For information consult the CIF software page                 #
# http://www.iucr.org/resources/cif/software.                                #
#                                                                            #
# This file may be used for bona fide research purposes within the           #
# scientific community so long as proper attribution is given to the journal # 
# article from which it was obtained.                                        #
#                                                                            #
##############################################################################
data_global
_audit_creation_method     'form.cif (version 2.0)'
_journal_data_validation_number     ?
_journal_date_recd_electronic     2011-06-25
_journal_date_accepted     2011-06-30
_journal_name_full     'Acta Crystallographica, Section E'
_journal_year     2011
_journal_volume     67
_journal_issue      8
_journal_page_first     o1945
_journal_page_last     o1945
_journal_paper_category     QO
_journal_coeditor_code     JH2304
_publ_contact_author_name     'Jian-Li Lin'
_publ_contact_author_address
;
   Center of Applied Solid State Chemistry Research
   Ningbo University
   Ningbo, Zhejiang
   315211, People's Republic of China
;
_publ_contact_author_email     'linjianli@nbu.edu.cn'
_publ_contact_author_fax     '86 574 87600791'
_publ_contact_author_phone     '86 574 87600791'
_publ_section_title
;
2,2'-Bipyridine--cyclopentane-1,2,3,4-tetracarboxylic acid (1/1)
;
loop_
    _publ_author_name
    _publ_author_footnote
    _publ_author_address
    'Jian-Li Lin' ?
;
Center of Applied Solid State Chemistry Research
Ningbo University
Ningbo, Zhejiang 315211, People's Republic of China
;
    'Xia-Xia Guo' ?
;
Center of Applied Solid State Chemistry Research
Ningbo University
Ningbo, Zhejiang 315211, People's Republic of China
;
    'Wen-Xiang Huang' ?
;
Center of Applied Solid State Chemistry Research
Ningbo University
Ningbo, Zhejiang 315211, People's Republic of China
;
data_I
_audit_creation_method     SHELXL-97
_chemical_name_systematic
;
2,2'-Bipyridine--cyclopentane-1,2,3,4-tetracarboxylic acid (1/1)
;
_chemical_name_common     ?
_chemical_formula_moiety     'C19 H18 N2 O8'
_chemical_formula_sum     'C19 H18 N2 O8'
_chemical_formula_iupac     'C10 H8 N2, C9 H10 O8'
_chemical_formula_weight     402.35
_chemical_melting_point     ?
_symmetry_cell_setting     orthorhombic
_symmetry_space_group_name_H-M     'P n m a'
_symmetry_space_group_name_Hall     '-P 2ac 2n'
loop_
    _symmetry_equiv_pos_as_xyz
    'x, y, z'
    '-x+1/2, -y, z+1/2'
    '-x, y+1/2, -z'
    'x+1/2, -y+1/2, -z+1/2'
    '-x, -y, -z'
    'x-1/2, y, -z-1/2'
    'x, -y-1/2, z'
    '-x-1/2, y-1/2, z-1/2'
_cell_length_a     12.942(3)
_cell_length_b     25.118(5)
_cell_length_c     5.4353(11)
_cell_angle_alpha     90.00
_cell_angle_beta     90.00
_cell_angle_gamma     90.00
_cell_volume     1766.8(6)
_cell_formula_units_Z     4
_cell_measurement_reflns_used     8201
_cell_measurement_theta_min     3.17
_cell_measurement_theta_max     27.51
_cell_measurement_temperature     293(2)
_exptl_crystal_description     block
_exptl_crystal_colour     white
_exptl_crystal_size_max     0.44
_exptl_crystal_size_mid     0.36
_exptl_crystal_size_min     0.27
_exptl_crystal_density_diffrn     1.513
_exptl_crystal_density_meas     ?
_exptl_crystal_density_method     'not measured'
_exptl_crystal_F_000     840
_exptl_absorpt_coefficient_mu     0.120
_exptl_absorpt_correction_type     multi-scan
_exptl_absorpt_process_details     '(ABSCOR; Higashi, 1995)'
_exptl_absorpt_correction_T_min     0.949
_exptl_absorpt_correction_T_max     0.968
_exptl_special_details
;
;
_diffrn_ambient_temperature     293(2)
_diffrn_radiation_type     MoK\a
_diffrn_radiation_wavelength     0.71073
_diffrn_radiation_source     'fine-focus sealed tube'
_diffrn_radiation_monochromator     graphite
_diffrn_measurement_device_type     'Rigaku R-AXIS RAPID'
_diffrn_measurement_method     '\w scans'
_diffrn_detector_area_resol_mean     0
_diffrn_reflns_number     15967
_diffrn_reflns_av_R_equivalents     0.0550
_diffrn_reflns_av_sigmaI/netI     0.0292
_diffrn_reflns_theta_min     3.15
_diffrn_reflns_theta_max     27.42
_diffrn_reflns_theta_full     27.42
_diffrn_measured_fraction_theta_max     0.999
_diffrn_measured_fraction_theta_full     0.999
_diffrn_reflns_limit_h_min     -16
_diffrn_reflns_limit_h_max     16
_diffrn_reflns_limit_k_min     -32
_diffrn_reflns_limit_k_max     32
_diffrn_reflns_limit_l_min     -7
_diffrn_reflns_limit_l_max     7
_diffrn_standards_number     0
_diffrn_standards_interval_count     0
_diffrn_standards_interval_time     0
_diffrn_standards_decay_%     0
_refine_special_details
;
Refinement of <i>F</i>^2^ against ALL reflections. The weighted <i>R</i>-factor
<i>wR</i> and goodness of fit <i>S</i> are based on <i>F</i>^2^, conventional
<i>R</i>-factors <i>R</i> are based on <i>F</i>, with <i>F</i> set to zero for
negative <i>F</i>^2^. The threshold expression of <i>F</i>^2^ >
\s(<i>F</i>^2^) is used only for calculating <i>R</i>-factors(gt) <i>etc</i>.
and is not relevant to the choice of reflections for refinement.
<i>R</i>-factors based on <i>F</i>^2^ are statistically about twice as large
as those based on <i>F</i>, and <i>R</i>- factors based on ALL data will be
even larger.
;
_reflns_number_total     2054
_reflns_number_gt     1499
_reflns_threshold_expression     I>2sigma(I)
_refine_ls_structure_factor_coef     Fsqd
_refine_ls_matrix_type     full
_refine_ls_R_factor_all     0.0610
_refine_ls_R_factor_gt     0.0379
_refine_ls_wR_factor_gt     0.0794
_refine_ls_wR_factor_ref     0.0888
_refine_ls_goodness_of_fit_ref     1.024
_refine_ls_restrained_S_all     1.024
_refine_ls_number_reflns     2054
_refine_ls_number_parameters     141
_refine_ls_number_restraints     0
_refine_ls_hydrogen_treatment     mixed
_refine_ls_weighting_scheme     calc
_refine_ls_weighting_details
         'calc w=1/[\s^2^(Fo^2^)+(0.0340P)^2^+0.4998P] where P=(Fo^2^+2Fc^2^)/3'
_atom_sites_solution_hydrogens     geom
_atom_sites_solution_primary     direct
_atom_sites_solution_secondary     difmap
_refine_ls_shift/su_max     0.001
_refine_ls_shift/su_mean     0.000
_refine_diff_density_max     0.192
_refine_diff_density_min     -0.159
_refine_ls_extinction_method     none
_refine_ls_extinction_coef     ?
loop_
    _atom_type_symbol
    _atom_type_description
    _atom_type_scat_dispersion_real
    _atom_type_scat_dispersion_imag
    _atom_type_scat_source
    'C' 'C' 0.0033 0.0016
                         'International Tables Vol C Tables 4.2.6.8 and 6.1.1.4'
    'H' 'H' 0.0000 0.0000
                         'International Tables Vol C Tables 4.2.6.8 and 6.1.1.4'
    'N' 'N' 0.0061 0.0033
                         'International Tables Vol C Tables 4.2.6.8 and 6.1.1.4'
    'O' 'O' 0.0106 0.0060
                         'International Tables Vol C Tables 4.2.6.8 and 6.1.1.4'
_computing_data_collection     'RAPID-AUTO (Rigaku, 1998)'
_computing_cell_refinement     'RAPID-AUTO (Rigaku, 1998)'
_computing_data_reduction     'CrystalStructure (Rigaku/MSC, 2004)'
_computing_structure_solution     'SHELXS97 (Sheldrick, 2008)'
_computing_structure_refinement     'SHELXL97 (Sheldrick, 2008)'
_computing_molecular_graphics     'SHELXTL (Sheldrick, 2008)'
_computing_publication_material     'SHELXL97 (Sheldrick, 2008)'
loop_
    _atom_site_type_symbol
    _atom_site_label
    _atom_site_fract_x
    _atom_site_fract_y
    _atom_site_fract_z
    _atom_site_U_iso_or_equiv
    _atom_site_adp_type
    _atom_site_calc_flag
    _atom_site_refinement_flags
    _atom_site_occupancy
    _atom_site_symmetry_multiplicity
    _atom_site_disorder_assembly
    _atom_site_disorder_group
    C C1 0.51833(9) 0.28149(5) 0.1032(3) 0.0282(3) Uani d . 1 1 . .
    H H1A 0.5337 0.2944 0.2694 0.034 Uiso calc R 1 1 . .
    C C2 0.40596(10) 0.29744(5) 0.0333(3) 0.0311(3) Uani d . 1 1 . .
    H H2A 0.3672 0.3004 0.1875 0.037 Uiso calc R 1 1 . .
    C C3 0.36186(15) 0.2500 -0.1051(4) 0.0354(5) Uani d S 1 2 . .
    H H3A 0.3842 0.2500 -0.2754 0.043 Uiso calc SR 1 2 . .
    H H3B 0.2869 0.2500 -0.0997 0.043 Uiso calc SR 1 2 . .
    O O1 0.58022(9) 0.31419(5) -0.2864(2) 0.0560(4) Uani d . 1 1 . .
    O O2 0.68873(8) 0.30931(4) 0.0286(2) 0.0429(3) Uani d . 1 1 . .
    C C4 0.59708(10) 0.30368(5) -0.0745(3) 0.0313(3) Uani d . 1 1 . .
    O O3 0.33802(8) 0.35651(4) -0.2754(3) 0.0535(4) Uani d . 1 1 . .
    O O4 0.44673(9) 0.38926(4) 0.0007(2) 0.0438(3) Uani d . 1 1 . .
    C C5 0.39410(10) 0.34981(6) -0.0985(3) 0.0341(3) Uani d . 1 1 . .
    N N1 0.07695(9) 0.51473(5) 0.2707(2) 0.0392(3) Uani d . 1 1 . .
    C C6 0.14948(12) 0.49161(7) 0.4103(3) 0.0456(4) Uani d . 1 1 . .
    H H6A 0.1737 0.5103 0.5463 0.055 Uiso calc R 1 1 . .
    C C7 0.19052(12) 0.44202(7) 0.3654(3) 0.0453(4) Uani d . 1 1 . .
    H H7A 0.2406 0.4276 0.4683 0.054 Uiso calc R 1 1 . .
    C C8 0.15516(13) 0.41452(7) 0.1634(3) 0.0448(4) Uani d . 1 1 . .
    H H8A 0.1816 0.3811 0.1258 0.054 Uiso calc R 1 1 . .
    C C9 0.08006(13) 0.43719(6) 0.0176(3) 0.0430(4) Uani d . 1 1 . .
    H H9A 0.0553 0.4190 -0.1193 0.052 Uiso calc R 1 1 . .
    C C10 0.04132(11) 0.48714(6) 0.0747(3) 0.0357(3) Uani d . 1 1 . .
    H H2B 0.7334(16) 0.3216(8) -0.077(4) 0.074(7) Uiso d . 1 1 . .
    H H4A 0.4380(18) 0.4198(10) -0.098(5) 0.095(8) Uiso d . 1 1 . .
loop_
    _atom_site_aniso_label
    _atom_site_aniso_U_11
    _atom_site_aniso_U_22
    _atom_site_aniso_U_33
    _atom_site_aniso_U_12
    _atom_site_aniso_U_13
    _atom_site_aniso_U_23
    C1 0.0233(6) 0.0356(7) 0.0258(7) -0.0014(5) 0.0007(6) -0.0040(6)
    C2 0.0225(6) 0.0321(7) 0.0389(8) -0.0010(5) 0.0033(6) -0.0016(6)
    C3 0.0260(9) 0.0286(10) 0.0517(14) 0.000 -0.0046(10) 0.000
    O1 0.0469(7) 0.0863(10) 0.0350(7) -0.0119(6) 0.0054(5) 0.0090(6)
    O2 0.0249(5) 0.0494(7) 0.0544(8) -0.0087(5) 0.0019(5) 0.0014(6)
    C4 0.0279(7) 0.0290(7) 0.0371(9) -0.0010(6) 0.0046(6) -0.0054(6)
    O3 0.0430(6) 0.0380(6) 0.0796(9) -0.0087(5) -0.0285(6) 0.0102(6)
    O4 0.0467(6) 0.0340(6) 0.0508(7) -0.0104(5) -0.0073(5) -0.0026(5)
    C5 0.0236(6) 0.0311(7) 0.0475(9) -0.0015(6) 0.0004(7) -0.0026(7)
    N1 0.0387(7) 0.0378(7) 0.0411(8) -0.0084(6) -0.0029(6) 0.0029(6)
    C6 0.0430(8) 0.0494(9) 0.0443(10) -0.0126(8) -0.0101(8) 0.0036(8)
    C7 0.0390(8) 0.0458(9) 0.0510(11) -0.0051(7) -0.0069(8) 0.0125(8)
    C8 0.0467(9) 0.0394(9) 0.0483(10) -0.0018(7) 0.0023(8) 0.0083(8)
    C9 0.0507(9) 0.0386(8) 0.0396(9) -0.0046(7) -0.0054(8) 0.0021(7)
    C10 0.0375(7) 0.0353(8) 0.0343(8) -0.0093(6) 0.0013(7) 0.0057(7)
_geom_special_details
;
All e.s.d.'s (except the e.s.d. in the dihedral angle between two l.s. planes)
are estimated using the full covariance matrix. The cell e.s.d.'s are taken
into account individually in the estimation of e.s.d.'s in distances, angles
and torsion angles; correlations between e.s.d.'s in cell parameters are only
used when they are defined by crystal symmetry. An approximate (isotropic)
treatment of cell e.s.d.'s is used for estimating e.s.d.'s involving l.s.
planes.
;
loop_
    _geom_bond_atom_site_label_1
    _geom_bond_atom_site_label_2
    _geom_bond_site_symmetry_2
    _geom_bond_distance
    _geom_bond_publ_flag
    C1 C4 . 1.5105(19) ?
    C1 C2 . 1.5555(18) ?
    C1 C1 7_565 1.582(3) ?
    C1 H1A . 0.9800 ?
    C2 C5 . 1.506(2) ?
    C2 C3 . 1.5202(19) ?
    C2 H2A . 0.9800 ?
    C3 C2 7_565 1.5202(19) ?
    C3 H3A . 0.9700 ?
    C3 H3B . 0.9700 ?
    O1 C4 . 1.2015(19) ?
    O2 C4 . 1.3194(17) ?
    O2 H2B . 0.87(2) ?
    O3 C5 . 1.2166(19) ?
    O4 C5 . 1.3177(17) ?
    O4 H4A . 0.94(2) ?
    N1 C6 . 1.339(2) ?
    N1 C10 . 1.352(2) ?
    C6 C7 . 1.376(2) ?
    C6 H6A . 0.9300 ?
    C7 C8 . 1.375(2) ?
    C7 H7A . 0.9300 ?
    C8 C9 . 1.377(2) ?
    C8 H8A . 0.9300 ?
    C9 C10 . 1.386(2) ?
    C9 H9A . 0.9300 ?
    C10 C10 5_565 1.490(3) ?
loop_
    _geom_angle_atom_site_label_1
    _geom_angle_atom_site_label_2
    _geom_angle_atom_site_label_3
    _geom_angle_site_symmetry_1
    _geom_angle_site_symmetry_3
    _geom_angle
    _geom_angle_publ_flag
    C4 C1 C2 . . 112.31(12) ?
    C4 C1 C1 . 7_565 111.65(7) ?
    C2 C1 C1 . 7_565 104.92(7) ?
    C4 C1 H1A . . 109.3 ?
    C2 C1 H1A . . 109.3 ?
    C1 C1 H1A 7_565 . 109.3 ?
    C5 C2 C3 . . 114.28(13) ?
    C5 C2 C1 . . 115.88(11) ?
    C3 C2 C1 . . 105.67(12) ?
    C5 C2 H2A . . 106.8 ?
    C3 C2 H2A . . 106.8 ?
    C1 C2 H2A . . 106.8 ?
    C2 C3 C2 . 7_565 103.21(17) ?
    C2 C3 H3A . . 111.1 ?
    C2 C3 H3A 7_565 . 111.1 ?
    C2 C3 H3B . . 111.1 ?
    C2 C3 H3B 7_565 . 111.1 ?
    H3A C3 H3B . . 109.1 ?
    C4 O2 H2B . . 110.7(14) ?
    O1 C4 O2 . . 123.15(14) ?
    O1 C4 C1 . . 124.84(13) ?
    O2 C4 C1 . . 111.99(13) ?
    C5 O4 H4A . . 108.6(14) ?
    O3 C5 O4 . . 121.84(14) ?
    O3 C5 C2 . . 123.90(13) ?
    O4 C5 C2 . . 114.19(13) ?
    C6 N1 C10 . . 117.60(14) ?
    N1 C6 C7 . . 124.23(16) ?
    N1 C6 H6A . . 117.9 ?
    C7 C6 H6A . . 117.9 ?
    C8 C7 C6 . . 117.89(16) ?
    C8 C7 H7A . . 121.1 ?
    C6 C7 H7A . . 121.1 ?
    C7 C8 C9 . . 119.11(16) ?
    C7 C8 H8A . . 120.4 ?
    C9 C8 H8A . . 120.4 ?
    C8 C9 C10 . . 120.02(16) ?
    C8 C9 H9A . . 120.0 ?
    C10 C9 H9A . . 120.0 ?
    N1 C10 C9 . . 121.14(14) ?
    N1 C10 C10 . 5_565 116.88(17) ?
    C9 C10 C10 . 5_565 121.98(18) ?
loop_
    _geom_hbond_atom_site_label_D
    _geom_hbond_atom_site_label_H
    _geom_hbond_atom_site_label_A
    _geom_hbond_site_symmetry_A
    _geom_hbond_distance_DH
    _geom_hbond_distance_HA
    _geom_hbond_distance_DA
    _geom_hbond_angle_DHA
    O2 H2B O3 6_655 0.87(2) 1.80(2) 2.6520(16) 165(2)
    O4 H4A N1 2_564 0.94(2) 1.80(2) 2.7335(18) 169(2)
