# Supplementary material for: 2,2′-Bipyridine–cyclo­pentane-1,2,3,4-tetra­carb­oxy­lic acid (1/1)
Source: Acta Crystallogr Sect E Struct Rep Online. 2011 Jul 9;67(Pt 8):o1945. doi: 10.1107/S1600536811025827 (PMC3212331; doi:10.1107/S1600536811025827)
Supplement: Supplementary file 2 [file e-67-o1945-Isup2.hkl]

# 
# h,k,l, Fc-squared, Fo-squared, sigma(Fo-squared) and status flag 
# 
data_I
_shelx_title ' TREF in Pnma' 
_shelx_refln_list_code          4 
_shelx_F_calc_maximum      162.64 
_exptl_crystal_F_000       840.00 
_reflns_d_resolution_high  0.7717 
 
loop_ 
 _symmetry_equiv_pos_as_xyz 
 'x, y, z' 
 '-x+1/2, -y, z+1/2' 
 '-x, y+1/2, -z' 
 'x+1/2, -y+1/2, -z+1/2' 
 '-x, -y, -z' 
 'x-1/2, y, -z-1/2' 
 'x, -y-1/2, z' 
 '-x-1/2, y-1/2, z-1/2' 
 
_cell_length_a    12.9417 
_cell_length_b    25.1177 
_cell_length_c     5.4353 
_cell_angle_alpha  90.000 
_cell_angle_beta   90.000 
_cell_angle_gamma  90.000 
 
_shelx_F_squared_multiplier     1.000 
 
loop_ 
 _refln_index_h 
 _refln_index_k 
 _refln_index_l 
 _refln_F_squared_calc 
 _refln_F_squared_meas 
 _refln_F_squared_sigma 
 _refln_observed_status 
   2   0   0    11620.71    11227.63    163.21 o 
   4   0   0    22668.70    21803.19    524.93 o 
   6   0   0      466.77      428.41     10.33 o 
   8   0   0     6115.64     6073.05    108.33 o 
  10   0   0      130.75      126.61     19.64 o 
  12   0   0      894.59      894.73     22.70 o 
  14   0   0       70.59       72.37     10.48 o 
  16   0   0      166.22      210.68     18.98 o 
   2   1   0      204.28      202.62      2.46 o 
   4   1   0      193.24      164.80      4.41 o 
   6   1   0     3905.00     3917.48     48.41 o 
   8   1   0      231.85      193.20     10.87 o 
  10   1   0      198.33      204.68      7.48 o 
  12   1   0      548.24      520.28     11.61 o 
  14   1   0       11.99       14.33      6.62 o 
  16   1   0      214.25      196.32     11.68 o 
   2   2   0        5.94        4.27      1.36 o 
   4   2   0      260.16      251.14      4.45 o 
   6   2   0       30.50       31.69      3.12 o 
   8   2   0      937.76      921.48     13.07 o 
  10   2   0     2389.67     2400.54     28.85 o 
  12   2   0       54.31       47.81      5.89 o 
  14   2   0      152.59      181.14      9.51 o 
  16   2   0       17.72       22.19      6.74 o 
   2   3   0      396.02      321.07      3.90 o 
   4   3   0     4872.58     4693.80     51.05 o 
   6   3   0     1889.83     1958.03     18.88 o 
   8   3   0       26.55       35.75      4.89 o 
  10   3   0        5.54        5.85      5.75 o 
  12   3   0      146.55      130.96      7.13 o 
  14   3   0        0.34        3.93      4.95 o 
  16   3   0       15.69       11.42      6.31 o 
   0   4   0     2403.69     2191.22     27.64 o 
   2   4   0     2458.28     2531.42     21.62 o 
   4   4   0      191.45      191.41      5.52 o 
   6   4   0      103.92      127.10      4.45 o 
   8   4   0      217.26      196.93      7.07 o 
  10   4   0      125.37      117.20      7.75 o 
  12   4   0        2.28        5.27      5.12 o 
  14   4   0       98.99       92.62      6.69 o 
  16   4   0        9.56       17.08      7.87 o 
   2   5   0    10028.51     9584.12    126.24 o 
   4   5   0      347.46      362.95      4.92 o 
   6   5   0      151.96      168.91      5.26 o 
   8   5   0      951.01      905.48     11.54 o 
  10   5   0        0.12        3.33      4.92 o 
  12   5   0      144.16      172.29      6.69 o 
  14   5   0       67.87       60.23      8.22 o 
  16   5   0       77.62       57.04      7.30 o 
   0   6   0    12050.64    12202.51    278.25 o 
   2   6   0      154.69      150.29      5.86 o 
   4   6   0     3126.38     3185.57     33.11 o 
   6   6   0      532.11      512.87      7.78 o 
   8   6   0      282.95      268.47      8.26 o 
  10   6   0      233.22      237.52      8.30 o 
  12   6   0      164.25      168.05      7.48 o 
  14   6   0      133.08      142.72      8.80 o 
  16   6   0       55.54       47.56      7.29 o 
   2   7   0    10616.81    10564.26    148.78 o 
   4   7   0      509.38      483.83      6.29 o 
   6   7   0     3207.81     3221.54     33.86 o 
   8   7   0        0.08       -0.24      3.22 o 
  10   7   0      289.40      283.08      7.81 o 
  12   7   0        3.84        5.84      4.49 o 
  14   7   0      242.09      248.92     11.75 o 
  16   7   0        0.02       20.11      9.16 o 
   0   8   0     2493.20     2512.93     40.27 o 
   2   8   0     1367.73     1346.08     14.18 o 
   4   8   0      132.69      159.73      6.11 o 
   6   8   0     1814.91     1836.92     19.20 o 
   8   8   0      748.23      770.83     10.75 o 
  10   8   0     3978.37     3957.35     52.17 o 
  12   8   0      414.71      410.50     10.47 o 
  14   8   0       76.17       80.15      7.45 o 
  16   8   0        9.06       -4.73     10.16 o 
   2   9   0    26450.15    26381.29    527.04 o 
   4   9   0      714.25      706.81     12.40 o 
   6   9   0        5.88        8.57      3.35 o 
   8   9   0      104.85      113.90      5.24 o 
  10   9   0      817.99      851.14     12.27 o 
  12   9   0      105.10      116.25     11.60 o 
  14   9   0       58.27       70.22      8.19 o 
  16   9   0       25.15       19.48      9.88 o 
   0  10   0    13617.04    14165.95    364.64 o 
   2  10   0     5116.61     5605.92     77.85 o 
   4  10   0       13.85       17.28      3.08 o 
   6  10   0     1224.39     1233.47     16.54 o 
   8  10   0      751.40      785.84     12.94 o 
  10  10   0       19.60       13.21      4.67 o 
  12  10   0       38.71       49.17      5.19 o 
  14  10   0        0.58        3.78      4.95 o 
   2  11   0       70.76       45.76      7.89 o 
   4  11   0     2674.50     2683.78     27.57 o 
   6  11   0      667.62      629.18     10.35 o 
   8  11   0      498.91      491.24      8.78 o 
  10  11   0      688.56      692.82     11.35 o 
  12  11   0      257.55      252.77     10.91 o 
  14  11   0       10.33        4.73      4.49 o 
   0  12   0       10.58        8.71      4.69 o 
   2  12   0      399.22      446.47     10.64 o 
   4  12   0      774.90      780.62      9.61 o 
   6  12   0      124.03      133.86      6.72 o 
   8  12   0      119.88      128.64      7.63 o 
  10  12   0      961.76      931.79     13.69 o 
  12  12   0       10.36        7.69      4.58 o 
  14  12   0      166.10      226.88     18.28 o 
   2  13   0       42.78       32.24      3.70 o 
   4  13   0      895.03      808.47     10.85 o 
   6  13   0      482.12      426.46     10.53 o 
   8  13   0      460.25      474.81     12.47 o 
  10  13   0        6.52        6.25      4.52 o 
  12  13   0       19.92       17.25      5.44 o 
  14  13   0       42.85       50.15     11.19 o 
   0  14   0     2877.52     3026.55     42.68 o 
   2  14   0        0.01       -4.69      4.69 o 
   4  14   0      481.32      478.76      8.79 o 
   6  14   0      497.81      514.79      8.66 o 
   8  14   0      425.69      441.94     12.46 o 
  10  14   0      102.20      106.69      9.08 o 
  12  14   0      175.00      165.43      9.70 o 
  14  14   0       35.15       44.53     10.27 o 
   2  15   0     1708.68     1656.61     24.71 o 
   4  15   0      190.55      207.76      7.84 o 
   6  15   0      164.36      145.39     11.78 o 
   8  15   0     3012.84     2781.63     68.01 o 
  10  15   0     1448.05     1408.13     22.26 o 
  12  15   0      352.44      339.41     13.84 o 
  14  15   0        7.50       -0.24      9.85 o 
   0  16   0     3421.94     3681.53     58.35 o 
   2  16   0      221.95      208.07      7.71 o 
   4  16   0      315.53      312.75      9.66 o 
   6  16   0      239.86      248.75      7.59 o 
   8  16   0      935.81      939.60     17.59 o 
  10  16   0       88.77       86.23     10.99 o 
  12  16   0        0.81        5.95      6.10 o 
  14  16   0        1.90        6.51     12.89 o 
   2  17   0      989.08     1048.89     19.49 o 
   4  17   0       66.59       67.05      5.52 o 
   6  17   0      190.44      197.12      7.69 o 
   8  17   0       43.84       46.35      4.83 o 
  10  17   0       97.95       99.46      7.07 o 
  12  17   0        5.02        5.31      6.94 o 
  14  17   0       75.27       89.84     14.47 o 
   0  18   0      764.84      744.10     14.11 o 
   2  18   0      980.74     1009.50     18.90 o 
   4  18   0     2035.50     1931.71     37.42 o 
   6  18   0        2.33       -4.30      4.30 o 
   8  18   0       10.51        3.15      3.84 o 
  10  18   0      107.02      124.17      5.75 o 
  12  18   0      152.51      160.08     10.73 o 
   2  19   0      517.44      522.40     12.74 o 
   4  19   0       58.42       63.22      5.92 o 
   6  19   0       86.67       77.55      5.18 o 
   8  19   0      297.52      271.42     11.03 o 
  10  19   0      128.38      144.72      8.12 o 
  12  19   0        7.81       17.13      8.31 o 
   0  20   0     2346.11     2333.84     43.08 o 
   2  20   0       95.50       96.77      7.29 o 
   4  20   0     1569.03     1453.96     21.93 o 
   6  20   0       53.97       47.53      7.03 o 
   8  20   0       10.45        7.60      4.07 o 
  10  20   0      207.22      189.12     10.53 o 
  12  20   0        6.63        1.27      7.56 o 
   2  21   0      548.83      555.15     13.28 o 
   4  21   0      397.02      373.19     12.15 o 
   6  21   0      133.54      129.18     11.79 o 
   8  21   0       11.64       10.39      5.82 o 
  10  21   0        2.11        5.45      4.40 o 
  12  21   0       17.11       15.36      8.02 o 
   0  22   0      439.26      423.62     13.64 o 
   2  22   0      494.05      508.35     12.07 o 
   4  22   0       36.54       28.37      4.89 o 
   6  22   0     1023.06      961.62     20.93 o 
   8  22   0       19.11       22.65      7.81 o 
  10  22   0       35.96       35.57     11.42 o 
  12  22   0       19.36       23.43      9.67 o 
   2  23   0      244.63      245.06      9.07 o 
   4  23   0       28.50       18.57      5.62 o 
   6  23   0      130.11      143.02     12.86 o 
   8  23   0       14.72        7.40      5.10 o 
  10  23   0        8.31       16.83      9.02 o 
   0  24   0     1197.73     1114.36     42.31 o 
   2  24   0       25.77        7.33      4.96 o 
   4  24   0       10.26       -0.57      4.42 o 
   6  24   0      107.05      105.77      7.15 o 
   8  24   0      545.95      528.62     17.09 o 
  10  24   0       41.85       38.65      9.69 o 
   2  25   0       33.32       31.89      5.99 o 
   4  25   0        2.82        2.80      5.00 o 
   6  25   0       17.18       10.88      4.99 o 
   8  25   0      511.87      509.73     17.72 o 
  10  25   0       81.44      102.26     14.40 o 
   0  26   0        5.27       13.18     10.60 o 
   2  26   0        1.44        6.13      4.86 o 
   4  26   0       44.05       41.99      8.40 o 
   6  26   0       21.16       13.29      5.51 o 
   8  26   0       20.56        3.64      9.69 o 
  10  26   0       41.15       35.92      9.86 o 
   2  27   0      245.79      241.30     10.93 o 
   4  27   0      220.83      230.93     18.00 o 
   6  27   0       16.59       28.46      6.73 o 
   8  27   0      161.54      205.44     16.24 o 
   0  28   0       17.07       12.00      7.42 o 
   2  28   0        4.86        6.06      5.82 o 
   4  28   0       16.37       16.44      5.15 o 
   6  28   0      103.04      110.24     14.62 o 
   8  28   0       66.23       45.16     15.08 o 
   2  29   0      315.46      330.20     12.20 o 
   4  29   0        3.54        5.00      6.15 o 
   6  29   0        6.43        7.36      6.83 o 
   0  30   0      353.94      373.77     38.81 o 
   2  30   0       35.44       40.27      7.96 o 
   4  30   0        0.81       -3.35      7.20 o 
   6  30   0      118.19      107.53     20.00 o 
   2  31   0       23.32       10.57      7.86 o 
   4  31   0        1.16       -1.28      6.54 o 
   0  32   0       29.49       17.60      8.89 o 
   2  32   0       29.17       32.23      9.04 o 
   1   0   1    20549.84    19640.76    368.31 o 
   2   0   1    19009.52    18528.79    345.11 o 
   3   0   1     6664.86     6297.51     68.69 o 
   4   0   1     5865.89     5839.69     63.27 o 
   5   0   1      147.08      157.54      3.71 o 
   6   0   1      224.53      268.70      7.16 o 
   7   0   1      222.78      225.42      5.08 o 
   8   0   1     3347.99     3371.25     35.70 o 
   9   0   1      335.53      345.45      7.67 o 
  10   0   1        3.09       11.78      4.75 o 
  11   0   1      767.13      718.10     12.60 o 
  12   0   1        0.15       -0.88      4.93 o 
  13   0   1      345.41      365.77     10.42 o 
  14   0   1       17.03       14.80      6.45 o 
  15   0   1       14.05       14.71      6.33 o 
  16   0   1        2.02        3.63      6.50 o 
   0   1   1     4681.03     4764.42     55.89 o 
   1   1   1        2.35        2.30      1.51 o 
   2   1   1       59.69       74.60      7.12 o 
   3   1   1     9952.81     9729.68     88.67 o 
   4   1   1     4536.76     4425.63     32.58 o 
   5   1   1      710.90      688.78      5.45 o 
   6   1   1     1708.26     1708.37     12.70 o 
   7   1   1     1370.11     1414.92     11.38 o 
   8   1   1       43.95       46.76      3.10 o 
   9   1   1       15.58       18.55      3.27 o 
  10   1   1        1.15       -1.09      2.75 o 
  11   1   1      313.40      294.24      6.29 o 
  12   1   1      139.30      156.03      4.85 o 
  13   1   1      117.41      131.69      5.38 o 
  14   1   1        2.16        3.96      4.11 o 
  15   1   1        2.53        4.37      4.08 o 
  16   1   1       18.62       19.13      5.56 o 
   1   2   1    14178.75    13816.94    186.76 o 
   2   2   1     9703.69     9447.55     91.67 o 
   3   2   1      271.68      285.60      3.66 o 
   4   2   1     2653.26     2676.55     18.37 o 
   5   2   1      165.52      165.57      4.18 o 
   6   2   1       48.41       49.68      2.28 o 
   7   2   1      308.80      330.73      5.33 o 
   8   2   1      726.83      689.99      7.47 o 
   9   2   1      343.83      349.41      5.47 o 
  10   2   1      915.84      893.26     10.60 o 
  11   2   1      376.48      375.65      7.10 o 
  12   2   1       75.77       82.28      4.11 o 
  13   2   1      127.33      123.28      5.35 o 
  14   2   1       19.38       20.31      4.76 o 
  15   2   1      113.08      124.12      6.83 o 
  16   2   1        8.16       10.11      5.11 o 
   0   3   1     1101.32     1049.47     13.87 o 
   1   3   1     1405.36     1351.15     11.66 o 
   2   3   1     1758.55     1585.29     13.28 o 
   3   3   1     6159.66     5946.77     44.87 o 
   4   3   1      880.99      892.75      7.88 o 
   5   3   1     2856.66     2879.62     19.94 o 
   6   3   1        0.46        3.02      1.72 o 
   7   3   1      908.32      924.98      8.48 o 
   8   3   1       41.44       43.44      2.97 o 
   9   3   1       11.63       22.34      2.75 o 
  10   3   1        5.44        7.23      2.98 o 
  11   3   1        0.07        3.86      3.04 o 
  12   3   1        1.59        3.27      3.07 o 
  13   3   1       11.98       16.69      4.20 o 
  14   3   1       14.57       11.71      4.10 o 
  15   3   1        2.47        3.33      4.31 o 
  16   3   1        0.77        4.52      4.98 o 
   1   4   1       76.77       74.94      3.09 o 
   2   4   1        1.09        0.81      1.13 o 
   3   4   1     6479.44     6246.65     51.85 o 
   4   4   1     4199.21     4402.76     32.94 o 
   5   4   1      196.35      204.96      2.83 o 
   6   4   1      696.47      734.74      6.15 o 
   7   4   1     1793.34     1823.61     14.38 o 
   8   4   1       53.33       60.33      2.95 o 
   9   4   1      115.25      114.24      3.72 o 
  10   4   1       39.44       53.65      3.57 o 
  11   4   1      134.97      122.50      4.79 o 
  12   4   1       33.56       34.03      3.79 o 
  13   4   1      363.71      363.59      8.89 o 
  14   4   1       14.23       13.05      4.13 o 
  15   4   1       20.41       14.73      4.45 o 
  16   4   1      143.82      173.58      9.61 o 
   0   5   1    13399.86    13503.86    254.85 o 
   1   5   1       66.18       63.51      3.10 o 
   2   5   1      338.27      341.90      3.09 o 
   3   5   1      180.41      207.44      4.31 o 
   4   5   1      677.99      623.72      7.56 o 
   5   5   1       41.12       42.07      1.57 o 
   6   5   1     1025.14     1085.11      7.75 o 
   7   5   1        0.00       -0.34      2.05 o 
   8   5   1       93.33       92.78      3.30 o 
   9   5   1        3.99       -0.64      2.33 o 
  10   5   1        1.08       -0.28      2.83 o 
  11   5   1      280.15      285.33      6.33 o 
  12   5   1      108.77      121.56      9.10 o 
  13   5   1       53.66       47.07      4.23 o 
  14   5   1       64.48       70.28      4.95 o 
  15   5   1       30.81       26.22      4.88 o 
  16   5   1       35.18       36.27      6.94 o 
   1   6   1      217.17      189.92      4.20 o 
   2   6   1       21.21       20.65      1.59 o 
   3   6   1     6594.57     6545.13     61.03 o 
   4   6   1       31.10       29.05      2.36 o 
   5   6   1      688.20      689.45      8.14 o 
   6   6   1        0.00       -0.32      1.63 o 
   7   6   1        2.62        4.80      1.95 o 
   8   6   1       63.37       65.79      4.06 o 
   9   6   1      138.49      158.75      3.95 o 
  10   6   1       11.60       13.81      2.98 o 
  11   6   1      684.25      686.33      8.44 o 
  12   6   1        1.25       -2.87      2.87 o 
  13   6   1       22.28       22.92      3.82 o 
  14   6   1        0.25       -3.54      3.54 o 
  15   6   1       34.91       34.26      5.91 o 
  16   6   1       42.64       41.50      7.82 o 
   0   7   1     2035.48     1999.82     23.36 o 
   1   7   1     5278.21     5057.69     49.94 o 
   2   7   1     1437.31     1538.03     12.75 o 
   3   7   1      112.36      123.38      3.91 o 
   4   7   1      519.59      531.84      5.40 o 
   5   7   1      317.93      347.22      5.16 o 
   6   7   1     1781.89     1779.07     13.62 o 
   7   7   1     1446.64     1395.20     10.87 o 
   8   7   1       65.16       68.68      3.71 o 
   9   7   1       26.40       21.30      2.51 o 
  10   7   1       23.63       25.11      3.35 o 
  11   7   1        6.86        3.16      3.14 o 
  12   7   1      280.13      301.12      5.71 o 
  13   7   1       40.46       51.79      4.64 o 
  14   7   1       35.94       32.10      3.72 o 
  15   7   1       74.50       86.46      8.93 o 
  16   7   1       22.87       26.31      5.77 o 
   1   8   1      196.17      204.88      3.00 o 
   2   8   1     8093.49     8294.02     72.27 o 
   3   8   1     1045.27     1013.95      7.77 o 
   4   8   1     3160.77     3179.79     27.51 o 
   5   8   1     1734.32     1693.32     14.79 o 
   6   8   1      323.64      316.43      5.13 o 
   7   8   1      191.41      212.30      3.43 o 
   8   8   1       91.66      100.62      2.27 o 
   9   8   1      236.09      226.24      5.32 o 
  10   8   1      154.35      148.07      4.27 o 
  11   8   1      816.54      776.54      9.01 o 
  12   8   1       69.72       62.80      3.41 o 
  13   8   1      487.98      485.79      8.03 o 
  14   8   1      191.39      213.01      8.58 o 
  15   8   1       79.23       94.27      7.71 o 
  16   8   1        5.47        4.33      5.28 o 
   0   9   1     4541.73     4716.13     60.67 o 
   1   9   1     1143.30     1113.98     12.13 o 
   2   9   1     1100.80     1075.95      7.82 o 
   3   9   1      252.09      271.50      5.14 o 
   4   9   1     1028.46     1060.20      9.30 o 
   5   9   1       27.44       26.71      2.67 o 
   6   9   1     1654.35     1564.37     14.93 o 
   7   9   1      202.70      217.13      6.23 o 
   8   9   1        0.87        1.01      2.76 o 
   9   9   1       62.68       68.83      3.31 o 
  10   9   1       81.97       83.76      4.84 o 
  11   9   1      589.54      569.18      6.64 o 
  12   9   1       37.45       35.70      3.24 o 
  13   9   1        6.33        4.44      2.43 o 
  14   9   1        1.89        8.77      5.09 o 
  15   9   1      221.10      233.37     10.01 o 
   1  10   1     3770.37     3845.21     30.05 o 
   2  10   1     2397.62     2502.78     19.25 o 
   3  10   1      106.32       90.64      3.13 o 
   4  10   1      154.96      151.21      3.16 o 
   5  10   1      203.99      241.05      4.86 o 
   6  10   1      381.36      361.05      6.05 o 
   7  10   1      582.91      626.69     10.20 o 
   8  10   1      250.20      261.76      7.88 o 
   9  10   1       41.40       41.32      2.98 o 
  10  10   1       73.46       61.52      3.29 o 
  11  10   1      285.37      268.72      7.23 o 
  12  10   1       77.80       76.63      5.40 o 
  13  10   1       59.73       54.01      4.44 o 
  14  10   1        7.88        6.23      5.26 o 
  15  10   1        0.09        0.46      5.38 o 
   0  11   1      197.75      221.58      9.57 o 
   1  11   1      249.05      227.85      6.18 o 
   2  11   1        2.23        1.33      1.72 o 
   3  11   1       40.37       51.86      3.11 o 
   4  11   1        3.58        4.21      1.99 o 
   5  11   1     1620.27     1674.61     12.09 o 
   6  11   1      818.74      772.87      9.37 o 
   7  11   1      384.45      405.17      6.65 o 
   8  11   1      312.24      295.37      8.99 o 
   9  11   1       21.72       30.36      4.02 o 
  10  11   1      102.50       98.84      5.43 o 
  11  11   1       87.03       75.57      5.62 o 
  12  11   1       51.29       41.18      4.34 o 
  13  11   1       85.43       84.56      6.38 o 
  14  11   1       22.48       15.64      5.50 o 
  15  11   1       51.78       38.88      7.55 o 
   1  12   1     2331.62     2524.03     21.00 o 
   2  12   1     1419.25     1450.54     11.31 o 
   3  12   1      480.29      532.87      6.42 o 
   4  12   1       35.29       38.68      3.15 o 
   5  12   1        7.08        9.11      1.56 o 
   6  12   1      550.24      565.84      9.12 o 
   7  12   1      323.88      333.40      6.10 o 
   8  12   1        4.07       11.15      3.88 o 
   9  12   1        0.34       -2.84      3.26 o 
  10  12   1        1.66        4.74      4.60 o 
  11  12   1      153.16      152.10      6.40 o 
  12  12   1       60.96       65.26      5.12 o 
  13  12   1       51.82       54.10      5.49 o 
  14  12   1       16.86       23.16      5.26 o 
  15  12   1       77.58       72.57      6.90 o 
   0  13   1      483.24      511.43      8.57 o 
   1  13   1      102.28       99.76      4.99 o 
   2  13   1      747.16      737.20      7.55 o 
   3  13   1        0.54        4.69      2.30 o 
   4  13   1      157.34      172.01      3.92 o 
   5  13   1      138.55      149.68      3.29 o 
   6  13   1      946.06      951.29      7.89 o 
   7  13   1      841.46      847.84     11.67 o 
   8  13   1       72.45       98.86      6.62 o 
   9  13   1      302.16      294.17      6.54 o 
  10  13   1      241.36      247.43      7.09 o 
  11  13   1       31.20       27.94      4.71 o 
  12  13   1        0.08        3.96      3.92 o 
  13  13   1       50.75       59.19      5.67 o 
  14  13   1       67.28       76.31      6.41 o 
  15  13   1        4.76       15.91      6.36 o 
   1  14   1      192.16      194.23      4.41 o 
   2  14   1     2706.27     2722.12     20.85 o 
   3  14   1        5.43        8.14      2.40 o 
   4  14   1       10.97       13.91      2.72 o 
   5  14   1       32.78       35.02      2.43 o 
   6  14   1       16.34       13.42      2.37 o 
   7  14   1      229.39      240.50      9.35 o 
   8  14   1       84.37       90.75      5.30 o 
   9  14   1      676.48      658.20     11.55 o 
  10  14   1       75.05       86.65      5.33 o 
  11  14   1      137.24      151.98      6.33 o 
  12  14   1        7.73       11.10      4.42 o 
  13  14   1        1.18        8.42      4.68 o 
  14  14   1      128.25      140.01      8.19 o 
   0  15   1        0.17        4.81      3.73 o 
   1  15   1      334.20      348.02      5.35 o 
   2  15   1      300.09      312.60      5.67 o 
   3  15   1       79.55       77.04      4.02 o 
   4  15   1       87.26       99.00      3.17 o 
   5  15   1      159.23      167.99      5.17 o 
   6  15   1       19.73       16.19      2.37 o 
   7  15   1       22.59       29.52      4.89 o 
   8  15   1      167.23      163.84      6.27 o 
   9  15   1      531.43      494.12      9.98 o 
  10  15   1       77.27       87.22      9.70 o 
  11  15   1      119.99      130.94      9.49 o 
  12  15   1       10.35       12.50      5.24 o 
  13  15   1      100.06       98.02     10.95 o 
  14  15   1       16.77       18.47      5.84 o 
   1  16   1       15.50       20.56      2.25 o 
   2  16   1      228.28      205.73      5.08 o 
   3  16   1     2159.97     2142.09     29.87 o 
   4  16   1      470.35      467.75      9.88 o 
   5  16   1      405.58      386.89      6.91 o 
   6  16   1       46.68       46.48      3.52 o 
   7  16   1       34.73       32.43      2.73 o 
   8  16   1        3.81        5.03      3.82 o 
   9  16   1      132.56      122.76      6.74 o 
  10  16   1        0.30       -4.42      4.42 o 
  11  16   1        2.76        4.36      5.44 o 
  12  16   1        5.39        4.49      4.62 o 
  13  16   1       30.03       27.47      6.67 o 
  14  16   1      126.17      125.19      8.81 o 
   0  17   1      885.38      846.75     29.03 o 
   1  17   1      259.76      256.82      4.85 o 
   2  17   1      300.54      307.04      4.92 o 
   3  17   1       75.18       79.56      3.94 o 
   4  17   1       56.70       49.85      4.19 o 
   5  17   1      137.76      137.64      5.49 o 
   6  17   1      214.22      210.09      7.12 o 
   7  17   1        0.41        1.24      2.38 o 
   8  17   1       16.90       24.13      4.45 o 
   9  17   1      275.08      268.55      8.68 o 
  10  17   1       55.85       53.87      6.33 o 
  11  17   1        8.34        7.09      6.01 o 
  12  17   1      126.34      142.04     10.50 o 
  13  17   1        0.52        5.16      6.28 o 
  14  17   1       24.01       28.22      7.56 o 
   1  18   1       14.33        8.87      2.43 o 
   2  18   1       51.20       48.89      2.50 o 
   3  18   1      371.45      356.13      8.33 o 
   4  18   1      434.04      440.76      8.37 o 
   5  18   1      357.77      326.94      6.92 o 
   6  18   1       73.63       75.70      3.33 o 
   7  18   1      160.94      164.01      3.63 o 
   8  18   1      230.98      238.12      8.43 o 
   9  18   1      279.28      296.63     12.78 o 
  10  18   1       22.66       21.67      5.80 o 
  11  18   1      314.11      322.39     13.17 o 
  12  18   1      137.73      163.32      9.96 o 
  13  18   1       17.63       25.79      6.39 o 
   0  19   1      815.44      851.24     26.08 o 
   1  19   1        2.78        6.12      2.69 o 
   2  19   1       12.64        8.96      2.66 o 
   3  19   1       93.04      110.16      4.27 o 
   4  19   1       51.89       58.95      5.99 o 
   5  19   1      602.64      598.82      8.33 o 
   6  19   1      278.95      301.97      5.65 o 
   7  19   1      159.60      161.72      5.61 o 
   8  19   1       34.43       38.39      4.76 o 
   9  19   1      123.71      141.60      9.22 o 
  10  19   1        0.03        8.33      5.69 o 
  11  19   1       10.22        4.94      5.59 o 
  12  19   1        3.14        3.56      5.88 o 
  13  19   1       27.47       36.28      8.05 o 
   1  20   1      688.06      680.95      8.70 o 
   2  20   1      134.14      144.91      7.61 o 
   3  20   1      558.16      541.60      7.55 o 
   4  20   1      169.69      158.69      5.41 o 
   5  20   1      559.73      551.82      7.37 o 
   6  20   1       30.91       34.37      3.17 o 
   7  20   1      130.50      134.07      5.36 o 
   8  20   1       27.69       25.78      4.67 o 
   9  20   1       69.50       63.78      5.22 o 
  10  20   1        0.00       -1.27      4.17 o 
  11  20   1       98.02      110.51      7.88 o 
  12  20   1        4.72       10.35      5.12 o 
  13  20   1       18.62       14.86     11.64 o 
   0  21   1       83.52       86.16      9.69 o 
   1  21   1       41.58       32.15      2.98 o 
   2  21   1       23.78       19.28      3.36 o 
   3  21   1     1091.37      985.78     15.83 o 
   4  21   1      149.81      173.11      5.38 o 
   5  21   1      741.14      719.94     10.05 o 
   6  21   1       12.86        9.42      2.99 o 
   7  21   1        5.17        4.06      2.55 o 
   8  21   1       87.34      101.53      5.55 o 
   9  21   1        0.15       -4.50      4.50 o 
  10  21   1        0.51        5.32      4.75 o 
  11  21   1        5.24       -0.08      5.47 o 
  12  21   1       21.70       18.33      7.46 o 
   1  22   1      268.32      285.57      8.77 o 
   2  22   1        2.93        8.61      3.19 o 
   3  22   1        2.24        3.80      2.55 o 
   4  22   1      177.60      161.24      5.61 o 
   5  22   1      164.52      144.62      5.21 o 
   6  22   1       12.63       12.77      2.91 o 
   7  22   1       18.77       15.70      3.47 o 
   8  22   1       83.98      104.68      5.87 o 
   9  22   1        3.65        7.94      4.45 o 
  10  22   1        0.05       -3.11      4.57 o 
  11  22   1        0.59        4.90      5.70 o 
  12  22   1       10.69       20.36     10.57 o 
   0  23   1      122.76      130.93      8.01 o 
   1  23   1      252.43      262.68      7.31 o 
   2  23   1       11.78       15.68      2.98 o 
   3  23   1        1.54       -1.33      3.92 o 
   4  23   1       98.59       99.41      5.80 o 
   5  23   1      215.36      200.48      6.93 o 
   6  23   1       75.44       71.88      3.79 o 
   7  23   1       20.31       14.49      3.76 o 
   8  23   1       15.53       18.18      5.56 o 
   9  23   1        3.71       -0.51      5.37 o 
  10  23   1        2.10        0.98      5.62 o 
  11  23   1        0.58        0.52      7.60 o 
   1  24   1        0.48        1.32      2.91 o 
   2  24   1       54.83       63.47      4.24 o 
   3  24   1       48.74       62.88      4.78 o 
   4  24   1        3.30        3.80      2.96 o 
   5  24   1      125.25      133.25      5.26 o 
   6  24   1       38.06       27.77      3.22 o 
   7  24   1        7.01        7.01      2.59 o 
   8  24   1        3.68        6.97      4.87 o 
   9  24   1        4.89        1.36      5.12 o 
  10  24   1       31.47       20.70      8.92 o 
  11  24   1       22.13        5.71      8.25 o 
   0  25   1      239.38      241.36     11.58 o 
   1  25   1       16.19       14.53      3.01 o 
   2  25   1        0.45        0.69      2.84 o 
   3  25   1       53.39       61.77      4.28 o 
   4  25   1       48.93       37.51      3.95 o 
   5  25   1       41.53       36.20      3.67 o 
   6  25   1       33.88       34.05      3.55 o 
   7  25   1       14.99       22.23      5.52 o 
   8  25   1        5.49       -0.27      6.70 o 
   9  25   1        1.05       -4.62      5.61 o 
  10  25   1        3.74        4.22      8.00 o 
   1  26   1      220.77      201.59      7.07 o 
   2  26   1       82.36       84.76      8.85 o 
   3  26   1        0.56        4.19      3.44 o 
   4  26   1       16.52       12.19      2.82 o 
   5  26   1       72.00       67.39      4.89 o 
   6  26   1       33.94       37.03      4.75 o 
   7  26   1      116.53      115.95     10.48 o 
   8  26   1        1.07       -6.06      6.06 o 
   9  26   1        1.42        0.69      5.80 o 
   0  27   1       25.25       23.73      6.16 o 
   1  27   1       60.12       60.05      5.06 o 
   2  27   1       57.80       52.06      3.74 o 
   3  27   1       15.47       18.04      4.88 o 
   4  27   1       17.76       18.77      4.49 o 
   5  27   1       27.81       31.34      4.84 o 
   6  27   1      198.25      196.60      9.16 o 
   7  27   1       42.24       40.06      6.57 o 
   8  27   1        0.03       -6.39      6.39 o 
   9  27   1       84.79       79.07      9.67 o 
   1  28   1       31.44       31.53      3.98 o 
   2  28   1        7.68       12.24      4.43 o 
   3  28   1       84.84       61.78      6.75 o 
   4  28   1       10.43       14.60      4.69 o 
   5  28   1       12.86       12.97      4.73 o 
   6  28   1       45.13       30.23      7.40 o 
   7  28   1       33.86       35.68      6.48 o 
   8  28   1        6.29       15.95      5.78 o 
   0  29   1       55.98       51.83     10.18 o 
   1  29   1       22.69       19.92      5.00 o 
   2  29   1       27.23       25.19      5.19 o 
   3  29   1       21.83       18.88      6.51 o 
   4  29   1       58.67       61.44      6.23 o 
   5  29   1       20.42       14.14      6.61 o 
   6  29   1        1.54        7.29      5.93 o 
   7  29   1        2.16        7.19      5.82 o 
   1  30   1        7.39       14.22      5.71 o 
   2  30   1      220.12      245.72     10.22 o 
   3  30   1        6.27       14.54      4.82 o 
   4  30   1       12.72       22.57      5.25 o 
   5  30   1       18.13       15.48      7.84 o 
   6  30   1        8.48        0.55     12.22 o 
   0  31   1        6.28       -0.93      7.95 o 
   1  31   1        1.01        2.04      7.13 o 
   2  31   1        4.67        3.06      5.33 o 
   3  31   1        0.92        2.05      4.87 o 
   4  31   1       10.32       12.78      6.15 o 
   1  32   1        7.20        2.33      5.77 o 
   0   0   2     5394.59     5121.91     99.34 o 
   1   0   2     1287.52     1229.02     14.86 o 
   2   0   2      644.22      651.53     12.31 o 
   3   0   2        6.06       22.88      3.81 o 
   4   0   2      441.39      448.54      7.75 o 
   5   0   2        3.83        1.66      4.11 o 
   6   0   2      182.47      186.24      6.92 o 
   7   0   2      145.20      138.45      5.95 o 
   8   0   2       51.40       56.96      4.78 o 
   9   0   2       57.90       68.02      6.94 o 
  10   0   2      243.18      223.70      8.18 o 
  11   0   2      292.14      302.45      8.29 o 
  12   0   2      321.21      335.28      9.12 o 
  13   0   2        4.58        6.98      6.17 o 
  14   0   2      278.62      268.42     11.41 o 
  15   0   2        1.72        1.60      6.38 o 
  16   0   2        0.51        1.05      8.23 o 
   1   1   2      166.34      218.58      5.17 o 
   2   1   2        9.55       17.69      3.22 o 
   3   1   2      607.88      619.09      9.87 o 
   4   1   2     7125.90     7164.61     68.85 o 
   5   1   2     1545.35     1585.43     15.10 o 
   6   1   2       33.76       43.76      2.92 o 
   7   1   2       13.94        3.40      2.67 o 
   8   1   2      358.67      351.42      5.63 o 
   9   1   2       80.14       91.47      4.34 o 
  10   1   2        8.77        7.51      3.02 o 
  11   1   2       58.10       58.20      3.91 o 
  12   1   2      132.40      125.75      7.00 o 
  13   1   2        9.53        3.36      3.69 o 
  14   1   2        5.10        6.37      3.82 o 
  15   1   2       34.83       32.84      4.64 o 
  16   1   2        0.01        3.34      6.23 o 
   0   2   2      202.93      212.56      6.46 o 
   1   2   2      117.42      100.09      4.13 o 
   2   2   2      535.79      484.77      6.54 o 
   3   2   2      130.79      139.97      4.47 o 
   4   2   2       69.64       74.80      2.87 o 
   5   2   2      572.52      557.97      6.62 o 
   6   2   2        1.73        4.44      2.35 o 
   7   2   2      432.58      416.77      5.81 o 
   8   2   2       14.75       13.98      3.03 o 
   9   2   2      397.63      398.32     10.73 o 
  10   2   2      810.39      771.35      8.47 o 
  11   2   2      102.01      114.31      3.99 o 
  12   2   2       42.61       34.02      3.94 o 
  13   2   2        0.33       -1.74      3.53 o 
  14   2   2       28.87       32.30      4.01 o 
  15   2   2        0.01       -5.05      5.05 o 
  16   2   2        0.09        0.76      5.67 o 
   1   3   2     1262.17     1253.79     12.65 o 
   2   3   2      111.60      133.16      3.62 o 
   3   3   2      744.06      786.83      8.83 o 
   4   3   2      347.04      374.68      5.57 o 
   5   3   2        1.77        1.22      2.05 o 
   6   3   2      451.00      444.42      5.67 o 
   7   3   2       30.89       29.37      2.98 o 
   8   3   2      340.53      331.63      5.48 o 
   9   3   2        0.02       -0.62      2.86 o 
  10   3   2      125.87      106.80      5.10 o 
  11   3   2       12.56        9.68      2.81 o 
  12   3   2       12.09       15.35      2.99 o 
  13   3   2       20.01       17.94      3.23 o 
  14   3   2      154.02      167.13      7.99 o 
  15   3   2       32.42       35.32      6.10 o 
  16   3   2       15.09       13.69      8.88 o 
   0   4   2      131.05      140.61      7.43 o 
   1   4   2     1120.93     1110.62     10.62 o 
   2   4   2     2108.24     2009.76     15.91 o 
   3   4   2      130.17      124.80      4.26 o 
   4   4   2      294.43      298.33      4.55 o 
   5   4   2     1607.51     1604.24     12.58 o 
   6   4   2     2768.35     2827.97     24.16 o 
   7   4   2      341.42      322.09      5.08 o 
   8   4   2      192.29      217.00      5.89 o 
   9   4   2      346.05      335.02      5.76 o 
  10   4   2       10.63       10.78      3.53 o 
  11   4   2      210.62      206.81      6.08 o 
  12   4   2       26.39       19.44      3.25 o 
  13   4   2       21.38       15.33      3.47 o 
  14   4   2       15.24        9.92      5.46 o 
  15   4   2      241.48      262.24      9.87 o 
   1   5   2       25.81       25.33      2.53 o 
   2   5   2      188.93      202.60      4.25 o 
   3   5   2        0.04        1.89      1.45 o 
   4   5   2     7144.35     7326.71     70.53 o 
   5   5   2      149.90      154.22      3.52 o 
   6   5   2      132.15      136.98      4.01 o 
   7   5   2       37.34       39.19      2.42 o 
   8   5   2      653.65      690.11      7.19 o 
   9   5   2      406.67      401.20      6.34 o 
  10   5   2        0.03        4.18      3.06 o 
  11   5   2      318.84      332.71      6.99 o 
  12   5   2        8.97       12.06      3.10 o 
  13   5   2      189.82      164.82      6.65 o 
  14   5   2        1.05        5.42      4.56 o 
  15   5   2       40.22       35.01      6.10 o 
   0   6   2     1347.98     1347.87     18.98 o 
   1   6   2      183.14      202.75      5.05 o 
   2   6   2     2087.11     2025.95     16.93 o 
   3   6   2      176.52      174.20      3.04 o 
   4   6   2       59.15       55.18      1.91 o 
   5   6   2      665.04      664.67      8.15 o 
   6   6   2     1737.41     1748.15     16.69 o 
   7   6   2      194.40      203.75      6.02 o 
   8   6   2      319.14      304.95      3.45 o 
   9   6   2      112.55      107.11      3.43 o 
  10   6   2       77.32       73.79      4.27 o 
  11   6   2      160.84      160.70      6.16 o 
  12   6   2      239.94      230.07     10.77 o 
  13   6   2        3.33       11.91      4.81 o 
  14   6   2      202.70      212.51      8.30 o 
  15   6   2        3.09        2.76      5.61 o 
   1   7   2       64.46       59.23      3.56 o 
   2   7   2     1832.07     1880.23     14.95 o 
   3   7   2     2421.84     2582.51     20.47 o 
   4   7   2        1.40       -0.63      1.30 o 
   5   7   2      371.62      359.11      5.76 o 
   6   7   2     1063.72      965.81     10.46 o 
   7   7   2       87.14      113.33      5.94 o 
   8   7   2      316.20      316.17      7.10 o 
   9   7   2      152.57      164.50      5.68 o 
  10   7   2       52.10       51.25      4.72 o 
  11   7   2        0.20        3.62      3.98 o 
  12   7   2       14.17       18.27      5.39 o 
  13   7   2       15.12       21.68      4.93 o 
  14   7   2      107.49      114.11      7.20 o 
  15   7   2       54.39       58.97      7.12 o 
   0   8   2      842.98      826.68     16.57 o 
   1   8   2        9.96       10.77      2.54 o 
   2   8   2     1267.24     1229.47      9.59 o 
   3   8   2      772.38      764.58      6.56 o 
   4   8   2      442.30      460.24      8.48 o 
   5   8   2      485.87      487.02      6.54 o 
   6   8   2        3.51        6.51      3.24 o 
   7   8   2     1218.66     1242.26     14.25 o 
   8   8   2      125.64      128.99      7.21 o 
   9   8   2      148.89      140.71      6.05 o 
  10   8   2      868.10      835.35     12.02 o 
  11   8   2       28.76       23.35      5.38 o 
  12   8   2      358.48      331.28      9.94 o 
  13   8   2        7.08       13.00      5.16 o 
  14   8   2       41.15       35.36      5.81 o 
  15   8   2      110.76      111.46      7.03 o 
   1   9   2      547.70      574.48      7.18 o 
   2   9   2     1659.31     1776.08     17.42 o 
   3   9   2      264.84      302.66      4.64 o 
   4   9   2     1034.99     1098.34     13.61 o 
   5   9   2       13.04        8.48      2.63 o 
   6   9   2       29.56       25.77      3.21 o 
   7   9   2      457.34      426.73      7.56 o 
   8   9   2       66.49       74.77      5.25 o 
   9   9   2       83.26       79.87      5.30 o 
  10   9   2      221.48      234.56      8.93 o 
  11   9   2       11.19       10.63      4.41 o 
  12   9   2      239.23      235.41      8.38 o 
  13   9   2      161.10      176.41      7.50 o 
  14   9   2      194.65      210.72      8.00 o 
  15   9   2       20.78       28.25      6.33 o 
   0  10   2     3175.62     3249.67     38.77 o 
   1  10   2      624.28      645.59      8.06 o 
   2  10   2      193.75      175.89      4.37 o 
   3  10   2      394.95      398.84      4.78 o 
   4  10   2        1.23       -3.47      3.47 o 
   5  10   2        3.61        3.18      2.92 o 
   6  10   2      826.65      833.22     10.12 o 
   7  10   2      236.45      241.32      8.74 o 
   8  10   2      196.31      210.54      7.57 o 
   9  10   2       96.94      105.98      7.78 o 
  10  10   2        1.27       -1.09      3.52 o 
  11  10   2      199.10      197.49      7.27 o 
  12  10   2       16.31       15.31      5.12 o 
  13  10   2       62.08       64.17      5.94 o 
  14  10   2      135.81      154.09      7.53 o 
  15  10   2       59.94       47.09      7.20 o 
   1  11   2      197.88      222.55      8.42 o 
   2  11   2       49.31       59.25      3.62 o 
   3  11   2      119.09      132.69      4.22 o 
   4  11   2      762.64      704.93     15.46 o 
   5  11   2      112.91      116.50      4.32 o 
   6  11   2        1.83        0.69      3.07 o 
   7  11   2      250.57      237.77      7.51 o 
   8  11   2        1.02       -4.01      4.23 o 
   9  11   2       96.19      104.48      6.11 o 
  10  11   2       37.89       36.36      4.74 o 
  11  11   2        3.41        7.00      4.57 o 
  12  11   2       43.30       44.92      6.01 o 
  13  11   2       37.11       39.26      6.15 o 
  14  11   2       27.14       21.86      6.42 o 
  15  11   2        0.12        6.15      5.94 o 
   0  12   2     1144.19     1234.02     17.41 o 
   1  12   2       71.16       78.58      6.17 o 
   2  12   2      322.58      321.91      5.16 o 
   3  12   2      367.58      365.49      5.05 o 
   4  12   2       67.48       74.48      5.63 o 
   5  12   2       65.40       64.96      5.20 o 
   6  12   2      374.66      385.23      7.08 o 
   7  12   2      687.60      688.27      9.53 o 
   8  12   2      108.81      120.47      6.13 o 
   9  12   2       64.63       66.01      5.11 o 
  10  12   2      117.04      121.84      5.81 o 
  11  12   2       23.31       26.68      5.03 o 
  12  12   2       46.87       52.19      6.05 o 
  13  12   2       10.56        7.69      5.85 o 
  14  12   2        0.42        3.67      5.05 o 
   1  13   2      807.32      757.73      9.05 o 
   2  13   2      126.54      125.77      8.20 o 
   3  13   2        1.43        0.80      3.34 o 
   4  13   2       73.91       69.84      4.34 o 
   5  13   2      402.33      403.02     11.58 o 
   6  13   2        0.48        1.00      2.42 o 
   7  13   2       45.49       46.20      3.82 o 
   8  13   2       72.09       91.53      5.84 o 
   9  13   2       15.66       18.72      4.07 o 
  10  13   2       26.46       32.12      4.85 o 
  11  13   2       10.92        4.25      4.44 o 
  12  13   2       25.96       27.11      5.55 o 
  13  13   2        5.81        1.71      6.17 o 
  14  13   2        6.27        6.95      5.55 o 
   0  14   2      214.68      204.91      7.20 o 
   1  14   2        1.14        5.53      3.16 o 
   2  14   2      282.07      306.84      5.88 o 
   3  14   2        3.58        3.02      2.05 o 
   4  14   2        8.75        1.02      2.93 o 
   5  14   2       19.21       15.50      4.68 o 
   6  14   2      735.84      688.65     11.82 o 
   7  14   2        9.11        7.36      3.48 o 
   8  14   2      258.11      240.54      7.36 o 
   9  14   2        0.35       -4.31      4.31 o 
  10  14   2      235.59      234.24      7.25 o 
  11  14   2      160.18      174.72      7.50 o 
  12  14   2        5.58        5.33      4.94 o 
  13  14   2       64.42       62.99      7.07 o 
  14  14   2        5.44        4.33      5.61 o 
   1  15   2       62.88       75.21      4.62 o 
   2  15   2      585.04      545.37      7.66 o 
   3  15   2       89.24       95.77      4.26 o 
   4  15   2     1227.84     1260.26     16.24 o 
   5  15   2       45.21       47.58      5.83 o 
   6  15   2      241.57      229.47      6.82 o 
   7  15   2      463.87      455.57     10.61 o 
   8  15   2      148.88      146.12      7.59 o 
   9  15   2       35.55       40.52      5.06 o 
  10  15   2       14.42       18.16      4.73 o 
  11  15   2       32.04       42.07      5.79 o 
  12  15   2      206.87      227.70      9.30 o 
  13  15   2      120.39      144.93      9.07 o 
  14  15   2        7.21        2.57      5.53 o 
   0  16   2      623.84      594.82     15.70 o 
   1  16   2      359.00      332.64      8.69 o 
   2  16   2      127.37      137.77      4.80 o 
   3  16   2      245.25      251.22      7.00 o 
   4  16   2       37.64       41.72      5.70 o 
   5  16   2      645.89      642.86     19.29 o 
   6  16   2      139.07      127.82      4.89 o 
   7  16   2      145.51      146.94      4.60 o 
   8  16   2       76.57       54.95      5.30 o 
   9  16   2        6.75        2.23      4.29 o 
  10  16   2       12.84       13.38      5.48 o 
  11  16   2      207.35      226.56      8.93 o 
  12  16   2        0.02       -1.01      7.24 o 
  13  16   2      177.83      190.39     11.19 o 
   1  17   2      360.50      360.78      7.97 o 
   2  17   2     1007.30     1041.98     13.65 o 
   3  17   2      313.88      309.63      6.01 o 
   4  17   2       54.33       52.35      3.48 o 
   5  17   2        2.76       -2.33      2.53 o 
   6  17   2      280.31      251.61     12.19 o 
   7  17   2       11.40       13.39      3.91 o 
   8  17   2        0.03        1.22      4.33 o 
   9  17   2        9.91        2.92      4.80 o 
  10  17   2      143.14      142.09      6.79 o 
  11  17   2        9.85       17.13      6.36 o 
  12  17   2        0.28       -6.57      6.81 o 
  13  17   2        1.80       15.06      7.48 o 
   0  18   2      508.01      499.32     14.41 o 
   1  18   2      193.19      171.99      6.04 o 
   2  18   2      289.81      289.97      8.16 o 
   3  18   2       28.67       26.28      3.11 o 
   4  18   2        0.16        0.63      3.26 o 
   5  18   2       66.92       67.48      8.34 o 
   6  18   2       21.52       37.22      6.99 o 
   7  18   2       43.91       29.31      3.76 o 
   8  18   2       39.74       33.25      3.86 o 
   9  18   2       13.39       15.08      5.37 o 
  10  18   2      475.93      492.46     12.97 o 
  11  18   2        3.58        1.53      5.64 o 
  12  18   2        9.68        8.36      6.58 o 
  13  18   2       85.79       97.58      9.27 o 
   1  19   2      148.78      155.23      7.34 o 
   2  19   2       45.95       40.80      4.13 o 
   3  19   2      207.85      246.83      9.20 o 
   4  19   2      813.20      800.72     10.61 o 
   5  19   2        1.53       -1.07      1.88 o 
   6  19   2       46.67       43.81      6.08 o 
   7  19   2      187.48      182.63      8.23 o 
   8  19   2      140.28      149.51      6.34 o 
   9  19   2       96.44       96.03      6.84 o 
  10  19   2        0.27        6.22      5.78 o 
  11  19   2       23.19       27.07      6.97 o 
  12  19   2        6.26       11.84      8.13 o 
   0  20   2      398.59      368.45     11.99 o 
   1  20   2       59.06       66.78      5.55 o 
   2  20   2       41.14       33.23      4.21 o 
   3  20   2       23.52       26.46      3.85 o 
   4  20   2      133.68      130.20      9.22 o 
   5  20   2      146.89      151.22      4.66 o 
   6  20   2      277.40      266.36     11.55 o 
   7  20   2        2.39        9.65      5.73 o 
   8  20   2       12.70       10.26      3.80 o 
   9  20   2        0.11        7.84      6.45 o 
  10  20   2      108.69      126.73     13.44 o 
  11  20   2        0.20        2.02      7.58 o 
  12  20   2        2.43        3.67      7.81 o 
   1  21   2      186.56      165.95      7.88 o 
   2  21   2       80.00      103.65      6.28 o 
   3  21   2      417.20      381.36     13.80 o 
   4  21   2       11.41        9.66      4.87 o 
   5  21   2      143.22      133.96      8.56 o 
   6  21   2        1.74        4.40      5.86 o 
   7  21   2       22.85       19.55      5.49 o 
   8  21   2        0.34        3.93      5.22 o 
   9  21   2       67.90       60.65      7.99 o 
  10  21   2       23.71       33.55      7.43 o 
  11  21   2        4.23       12.86      7.66 o 
   0  22   2      813.04      807.71     24.72 o 
   1  22   2        5.36        8.32      4.59 o 
   2  22   2      155.70      165.40      8.09 o 
   3  22   2       28.76       37.42      5.56 o 
   4  22   2      100.15      110.28      7.31 o 
   5  22   2       84.57       82.18      6.58 o 
   6  22   2      157.51      148.55      7.50 o 
   7  22   2        1.06        1.44      6.55 o 
   8  22   2       34.53       37.26      6.31 o 
   9  22   2       27.14       15.05      6.12 o 
  10  22   2        0.00        6.34      6.06 o 
  11  22   2        3.26        2.44      6.61 o 
   1  23   2        1.22        3.52      4.81 o 
   2  23   2      561.10      583.87     10.83 o 
   3  23   2      311.11      319.39     10.29 o 
   4  23   2        0.51        0.14      4.11 o 
   5  23   2       70.47       70.91      5.17 o 
   6  23   2       27.28       27.57      8.47 o 
   7  23   2       88.15       89.16      8.13 o 
   8  23   2       45.42       34.13      8.72 o 
   9  23   2       14.76       13.96      6.87 o 
  10  23   2       48.59       34.65      8.03 o 
   0  24   2        5.92        3.16      7.08 o 
   1  24   2       53.89       55.71      5.67 o 
   2  24   2        4.42        6.18      4.33 o 
   3  24   2        0.02       -0.26      4.23 o 
   4  24   2       17.16       20.90      5.20 o 
   5  24   2        0.51       -2.31      3.30 o 
   6  24   2        2.05        0.76      6.01 o 
   7  24   2        0.94        6.30      8.38 o 
   8  24   2       28.47       31.70      6.90 o 
   9  24   2       79.74       83.32      7.91 o 
  10  24   2        0.04       -0.92      6.69 o 
   1  25   2        0.13        3.05      5.30 o 
   2  25   2        1.89        4.97      6.39 o 
   3  25   2        0.40       -0.56      4.72 o 
   4  25   2      327.26      315.20      8.94 o 
   5  25   2       58.71       87.34      9.31 o 
   6  25   2       41.56       34.54      7.43 o 
   7  25   2        3.76        4.30      8.83 o 
   8  25   2        2.15        9.87      8.59 o 
   9  25   2       85.22      102.25     11.73 o 
   0  26   2      129.38      139.89      9.87 o 
   1  26   2       16.48       19.12      6.13 o 
   2  26   2        0.63       -4.86      4.86 o 
   3  26   2        2.28       -1.23      4.94 o 
   4  26   2        1.27       -4.41      4.87 o 
   5  26   2       11.40       10.94      6.43 o 
   6  26   2        1.26        6.04      6.39 o 
   7  26   2        9.61       18.59      9.27 o 
   8  26   2       40.24       46.61      9.96 o 
   1  27   2       82.93       96.45      6.75 o 
   2  27   2        1.26        0.07      6.35 o 
   3  27   2       20.62       27.39      5.72 o 
   4  27   2        1.93       10.38      5.37 o 
   5  27   2        0.03        5.16     11.46 o 
   6  27   2       10.05       18.68      7.32 o 
   7  27   2        2.50       -0.35      7.25 o 
   8  27   2       12.05       26.75     11.01 o 
   0  28   2        5.83       -0.72      6.00 o 
   1  28   2       24.28       20.92      5.30 o 
   2  28   2       39.97       46.81      7.24 o 
   3  28   2      123.93      133.94     16.02 o 
   4  28   2       13.39       13.25      7.20 o 
   5  28   2        0.61       14.80      9.63 o 
   6  28   2       13.45       31.28      9.88 o 
   7  28   2       11.52       16.78      8.23 o 
   1  29   2        0.62        1.03      4.89 o 
   2  29   2        3.86       10.40      6.33 o 
   3  29   2       10.56       12.21      6.67 o 
   4  29   2       60.86       54.99      9.30 o 
   5  29   2        0.24        5.61      7.41 o 
   0  30   2       59.36       56.39      8.25 o 
   1  30   2       22.82       36.50      6.11 o 
   2  30   2        0.84       -2.78      5.66 o 
   3  30   2       81.06       88.45      9.50 o 
   4  30   2       97.87      114.14     13.41 o 
   1  31   2        0.34       -4.31      5.85 o 
   1   0   3     1378.81     1383.40     18.37 o 
   2   0   3      794.93      769.88     15.88 o 
   3   0   3      576.71      571.68     17.91 o 
   4   0   3        8.78        1.71      5.20 o 
   5   0   3        7.55       12.99      4.55 o 
   6   0   3      320.23      307.79     11.77 o 
   7   0   3       21.90       20.70      4.45 o 
   8   0   3      490.13      459.71     13.08 o 
   9   0   3      319.16      340.44     10.77 o 
  10   0   3      412.23      357.92     11.64 o 
  11   0   3        0.32       -3.89      7.97 o 
  12   0   3       41.26       51.00      6.45 o 
  13   0   3        4.77        3.19      5.21 o 
  14   0   3       77.16       54.27     10.70 o 
  15   0   3       17.40       37.99     10.38 o 
   0   1   3     1887.63     1968.51     26.49 o 
   1   1   3      263.47      250.69      7.63 o 
   2   1   3       35.00       38.71      4.60 o 
   3   1   3      237.81      245.54      5.71 o 
   4   1   3      204.13      221.50      4.77 o 
   5   1   3      319.68      333.70      7.59 o 
   6   1   3      345.88      343.65      6.57 o 
   7   1   3        1.78        5.99      2.93 o 
   8   1   3      502.01      471.45      7.80 o 
   9   1   3       94.71       88.68      5.16 o 
  10   1   3        1.23        5.10      4.89 o 
  11   1   3        0.42       -3.47      3.47 o 
  12   1   3      164.70      166.82      6.06 o 
  13   1   3        2.83        4.17      4.04 o 
  14   1   3       11.20       14.88      6.27 o 
  15   1   3       31.97       42.25      8.12 o 
   1   2   3     1158.85     1284.67     13.49 o 
   2   2   3       18.33       28.33      4.15 o 
   3   2   3      345.98      340.95      6.25 o 
   4   2   3       95.28       93.04      3.70 o 
   5   2   3      124.95      130.68      7.83 o 
   6   2   3       36.68       28.78      3.33 o 
   7   2   3     1065.80     1021.00     11.96 o 
   8   2   3       94.15      109.44      6.19 o 
   9   2   3        8.35       12.68      3.70 o 
  10   2   3        1.12        6.68      3.32 o 
  11   2   3      427.78      406.04      6.80 o 
  12   2   3        6.81       -0.55      4.34 o 
  13   2   3        1.15       -4.47      4.71 o 
  14   2   3        0.43        7.79      5.13 o 
  15   2   3        0.00       -6.67      6.79 o 
   0   3   3      200.71      217.55     11.20 o 
   1   3   3      446.30      454.40      7.45 o 
   2   3   3      381.24      398.53      7.49 o 
   3   3   3      287.78      287.90      6.96 o 
   4   3   3      308.49      359.46      6.82 o 
   5   3   3      394.71      388.75      5.69 o 
   6   3   3        6.54        5.85      2.57 o 
   7   3   3      170.62      177.94      6.77 o 
   8   3   3       77.15       69.54      5.03 o 
   9   3   3      245.69      258.23      5.09 o 
  10   3   3      127.40      143.64      5.90 o 
  11   3   3        3.57        4.23      2.80 o 
  12   3   3        0.47        0.56      3.45 o 
  13   3   3       72.96       99.45      8.17 o 
  14   3   3        9.51        5.91      6.32 o 
  15   3   3       50.60       46.44      7.54 o 
   1   4   3     1583.65     1581.87     16.40 o 
   2   4   3      105.80      103.66      3.94 o 
   3   4   3        4.34        3.56      2.27 o 
   4   4   3      860.54      844.28      9.05 o 
   5   4   3       38.70       38.29      2.54 o 
   6   4   3      144.76      127.54      3.91 o 
   7   4   3       10.19       12.60      2.47 o 
   8   4   3     2009.77     1970.36     19.01 o 
   9   4   3      458.56      416.11      7.43 o 
  10   4   3      119.71      122.99      4.81 o 
  11   4   3      147.79      152.46      4.71 o 
  12   4   3       47.80       48.92      5.28 o 
  13   4   3       41.08       31.94      6.10 o 
  14   4   3        1.46        1.30      5.65 o 
  15   4   3        5.36       -3.24      6.10 o 
   0   5   3      362.85      443.90     11.76 o 
   1   5   3      104.88      118.25      5.68 o 
   2   5   3      508.18      544.67      9.21 o 
   3   5   3        9.90        8.64      2.97 o 
   4   5   3       43.12       52.54      3.66 o 
   5   5   3      124.37      114.22      4.94 o 
   6   5   3      278.21      272.41      4.74 o 
   7   5   3        0.40       -2.30      2.68 o 
   8   5   3       21.90       22.15      4.33 o 
   9   5   3      498.04      485.30      6.88 o 
  10   5   3      174.90      172.13      4.88 o 
  11   5   3       96.20       87.44      5.12 o 
  12   5   3       13.58       14.99      6.10 o 
  13   5   3       61.33       60.23      6.90 o 
  14   5   3       40.54       40.96      6.93 o 
   1   6   3       33.48       27.95      3.21 o 
   2   6   3        8.80        8.58      3.28 o 
   3   6   3      171.52      174.79      4.64 o 
   4   6   3       44.45       31.27      3.22 o 
   5   6   3       16.92       21.29      3.15 o 
   6   6   3        0.41       -0.23      1.87 o 
   7   6   3       86.48       82.75      4.47 o 
   8   6   3        9.50        7.12      1.89 o 
   9   6   3       40.77       55.78      6.93 o 
  10   6   3       43.82       27.80      4.47 o 
  11   6   3      156.69      146.00     10.87 o 
  12   6   3        1.38       -4.66      5.11 o 
  13   6   3        6.58        6.83      7.13 o 
  14   6   3       43.06       39.52      7.30 o 
   0   7   3     2104.62     2157.55     34.98 o 
   1   7   3       84.19       74.17      4.41 o 
   2   7   3       27.22       37.83      2.70 o 
   3   7   3      345.54      310.15      4.90 o 
   4   7   3       51.67       56.38      4.74 o 
   5   7   3      696.10      691.55      7.61 o 
   6   7   3        3.63        2.75      2.53 o 
   7   7   3      127.18      137.43      6.88 o 
   8   7   3      440.07      436.12     11.17 o 
   9   7   3       87.73       88.11      6.86 o 
  10   7   3       40.73       47.61      5.49 o 
  11   7   3        1.91        1.17      4.76 o 
  12   7   3        3.78        5.32      7.24 o 
  13   7   3       11.29       21.04      6.24 o 
  14   7   3       33.69       32.22      7.53 o 
   1   8   3       26.55       37.32      4.36 o 
   2   8   3       19.53       17.12      2.89 o 
   3   8   3      259.51      252.87      5.48 o 
   4   8   3       89.28       83.71      5.95 o 
   5   8   3       22.47       21.09      3.56 o 
   6   8   3      386.02      373.49      8.31 o 
   7   8   3        0.02       -0.93      4.31 o 
   8   8   3      104.25       98.39      5.81 o 
   9   8   3       41.95       54.61      6.97 o 
  10   8   3      619.85      628.79     11.75 o 
  11   8   3      127.14      144.48      7.79 o 
  12   8   3        0.58        0.20      4.97 o 
  13   8   3        0.00        7.91      6.08 o 
  14   8   3        7.38       17.22      7.05 o 
   0   9   3       83.56       95.89      7.66 o 
   1   9   3      627.92      632.89     10.12 o 
   2   9   3       26.10       31.29      2.91 o 
   3   9   3       63.05       69.44      7.45 o 
   4   9   3        0.74        3.60      2.32 o 
   5   9   3      317.30      306.83      4.03 o 
   6   9   3       64.93       70.28      4.52 o 
   7   9   3      490.17      463.60     12.89 o 
   8   9   3       77.31       68.83      7.45 o 
   9   9   3       28.59       13.68      5.39 o 
  10   9   3      252.25      246.87     12.56 o 
  11   9   3       44.78       39.92      6.17 o 
  12   9   3       17.73        5.55      5.33 o 
  13   9   3        1.53       -5.06      6.37 o 
  14   9   3        0.74        3.10      6.11 o 
   1  10   3     1894.13     1928.36     22.47 o 
   2  10   3      106.40      104.52      3.22 o 
   3  10   3      263.95      271.90      6.30 o 
   4  10   3      669.45      641.35      6.72 o 
   5  10   3       55.40       51.59      4.76 o 
   6  10   3      334.70      347.92      9.69 o 
   7  10   3      675.56      690.49     15.57 o 
   8  10   3     1428.72     1323.31     19.99 o 
   9  10   3        6.48       13.64      6.08 o 
  10  10   3       10.59       10.29      5.04 o 
  11  10   3      190.47      183.83      7.82 o 
  12  10   3       90.36      107.18      9.40 o 
  13  10   3       47.16       39.60      7.86 o 
  14  10   3        2.81        5.59      6.84 o 
   0  11   3     1628.83     1626.48     21.64 o 
   1  11   3       83.01       67.71      1.76 o 
   2  11   3      348.94      358.70      7.47 o 
   3  11   3      167.82      171.17      4.41 o 
   4  11   3       26.98       27.01      3.18 o 
   5  11   3      119.83      125.31      7.86 o 
   6  11   3       24.90       19.21      5.20 o 
   7  11   3        0.12        3.61      4.89 o 
   8  11   3        0.32        6.20      6.00 o 
   9  11   3      274.31      241.85      9.16 o 
  10  11   3        0.43        6.70      5.77 o 
  11  11   3        0.04        1.67      6.21 o 
  12  11   3        2.98        5.92      5.27 o 
  13  11   3        0.01        2.59      8.57 o 
  14  11   3        2.45       -6.71      7.72 o 
   1  12   3      128.77      139.32      4.59 o 
   2  12   3      609.37      592.08      8.56 o 
   3  12   3       36.44       36.79      3.29 o 
   4  12   3       41.62       43.60      2.87 o 
   5  12   3      158.06      156.21      9.69 o 
   6  12   3      208.51      211.26      8.36 o 
   7  12   3      186.38      193.36      8.38 o 
   8  12   3        0.62       10.08      5.11 o 
   9  12   3       24.73       27.27      6.22 o 
  10  12   3        0.01        6.28      7.37 o 
  11  12   3       14.26       19.08      5.28 o 
  12  12   3       18.44       25.11      5.92 o 
  13  12   3       15.01       21.42      7.09 o 
   0  13   3       19.79       18.16      3.89 o 
   1  13   3      572.30      543.25     10.03 o 
   2  13   3      188.13      176.45      5.74 o 
   3  13   3      204.61      204.71      8.16 o 
   4  13   3       62.42       62.58      3.25 o 
   5  13   3       28.93       28.57      5.32 o 
   6  13   3      439.52      423.60     12.52 o 
   7  13   3        1.64        7.54      5.31 o 
   8  13   3       56.45       50.13      7.03 o 
   9  13   3       83.10       72.80      7.34 o 
  10  13   3       36.98       28.67      9.62 o 
  11  13   3       17.98       15.14      5.65 o 
  12  13   3        4.44        8.00      6.06 o 
  13  13   3       26.62       17.34      6.27 o 
   1  14   3      526.69      533.98     11.76 o 
   2  14   3       74.88       91.54      3.69 o 
   3  14   3      135.46      137.07      4.64 o 
   4  14   3      114.65      110.76      5.49 o 
   5  14   3        5.86        3.83      5.10 o 
   6  14   3        3.70       -2.15      5.11 o 
   7  14   3      380.77      356.31     11.59 o 
   8  14   3       17.77        9.21      5.55 o 
   9  14   3       39.53       37.47      7.69 o 
  10  14   3      304.22      292.35     12.72 o 
  11  14   3       25.45       15.73      7.64 o 
  12  14   3       47.38       32.65      6.37 o 
  13  14   3       21.00       12.16      6.03 o 
   0  15   3      554.42      545.18     15.35 o 
   1  15   3        1.84        0.51      2.41 o 
   2  15   3      222.72      221.21      8.14 o 
   3  15   3       79.94       94.99      5.62 o 
   4  15   3       26.04       25.09      3.22 o 
   5  15   3       69.17       78.48      7.49 o 
   6  15   3      183.78      190.58      8.36 o 
   7  15   3        0.05       -5.39      5.52 o 
   8  15   3       18.28       14.95      6.30 o 
   9  15   3        0.99        4.08      5.73 o 
  10  15   3      246.21      248.97     13.36 o 
  11  15   3       20.13       23.08      7.21 o 
  12  15   3        8.14        9.31      7.54 o 
  13  15   3       22.17       19.83      7.93 o 
   1  16   3        1.70        8.63      3.66 o 
   2  16   3       81.90       71.13      4.10 o 
   3  16   3       96.60      107.30      4.38 o 
   4  16   3      210.48      194.25      4.79 o 
   5  16   3       20.62       23.31      6.32 o 
   6  16   3       22.93       27.80      6.85 o 
   7  16   3       11.82       22.35      6.79 o 
   8  16   3       48.05       46.57      8.73 o 
   9  16   3       13.96       27.04      8.62 o 
  10  16   3       86.22       88.19      9.58 o 
  11  16   3        9.25        7.35      7.59 o 
  12  16   3      131.60      166.05     11.85 o 
   0  17   3      414.03      408.72     12.03 o 
   1  17   3      204.79      215.14      7.23 o 
   2  17   3        0.00       -0.78      2.93 o 
   3  17   3       54.43       55.54      3.45 o 
   4  17   3       57.38       60.35      2.91 o 
   5  17   3       26.90       29.27      6.17 o 
   6  17   3       47.34       41.67      6.37 o 
   7  17   3       96.38       95.26      7.80 o 
   8  17   3      301.92      314.67     13.50 o 
   9  17   3       12.62       20.29      7.50 o 
  10  17   3       38.76       39.30      7.92 o 
  11  17   3        0.72       11.83      8.34 o 
  12  17   3        3.08        9.61      7.78 o 
   1  18   3      129.50      130.07      6.50 o 
   2  18   3      235.70      243.55      6.75 o 
   3  18   3      472.34      425.89      8.03 o 
   4  18   3       20.16       16.65      2.66 o 
   5  18   3       30.55       35.72      6.43 o 
   6  18   3       14.49        6.13      5.35 o 
   7  18   3        2.23        2.54      5.95 o 
   8  18   3       28.22       24.50      8.18 o 
   9  18   3        3.60        6.88      9.00 o 
  10  18   3        1.08        2.48      8.14 o 
  11  18   3      200.52      241.13     15.47 o 
  12  18   3       50.59       36.08     17.02 o 
   0  19   3     1113.83     1089.26     21.93 o 
   1  19   3      218.11      238.64      6.77 o 
   2  19   3      519.95      483.38      8.84 o 
   3  19   3       33.14       32.26      3.21 o 
   4  19   3       24.07       21.56      3.33 o 
   5  19   3       11.73       18.96      5.32 o 
   6  19   3      125.31      114.76      8.85 o 
   7  19   3      131.73      139.25     12.76 o 
   8  19   3       12.67       17.20      7.41 o 
   9  19   3        2.98       -0.55      7.03 o 
  10  19   3        1.03        2.24      7.94 o 
  11  19   3       17.97       14.83      8.59 o 
   1  20   3      102.28       88.88      5.55 o 
   2  20   3        1.27        6.24      3.79 o 
   3  20   3        2.92       11.32      4.96 o 
   4  20   3       74.57       78.03      3.26 o 
   5  20   3       16.22       17.79      5.98 o 
   6  20   3       15.11       14.96      6.97 o 
   7  20   3       23.26       34.61     12.30 o 
   8  20   3        3.17       -2.52      6.20 o 
   9  20   3        1.47        1.88      6.57 o 
  10  20   3       14.39       18.37      8.31 o 
  11  20   3       18.37       14.94      9.61 o 
   0  21   3       51.19       55.15      8.27 o 
   1  21   3      235.37      238.90      9.94 o 
   2  21   3        0.92        0.26      4.42 o 
   3  21   3      144.15      138.59      5.85 o 
   4  21   3        7.10        4.42      2.69 o 
   5  21   3        7.91        9.78      5.11 o 
   6  21   3        0.35        5.78      5.93 o 
   7  21   3       48.86       54.78      7.60 o 
   8  21   3      152.34      172.52     16.27 o 
   9  21   3       35.68       41.03      8.49 o 
  10  21   3       50.97       52.16      8.95 o 
   1  22   3        0.77        5.57      4.90 o 
   2  22   3       27.48       31.97      4.58 o 
   3  22   3      115.30      118.39     13.73 o 
   4  22   3       72.18       75.72      5.11 o 
   5  22   3        4.14       -4.10      4.77 o 
   6  22   3        1.56        8.21      5.52 o 
   7  22   3       10.63        8.98      7.75 o 
   8  22   3       31.94       40.97      7.73 o 
   9  22   3       16.01       15.86      7.96 o 
  10  22   3        6.20       25.77     19.08 o 
   0  23   3      796.84      749.44     21.45 o 
   1  23   3        1.14        5.06      5.94 o 
   2  23   3        1.07       -1.06      4.31 o 
   3  23   3       26.10       25.19      4.98 o 
   4  23   3       25.15       32.40      5.90 o 
   5  23   3       41.49       48.01      7.94 o 
   6  23   3       79.72      107.51      7.96 o 
   7  23   3       12.78       20.25      6.52 o 
   8  23   3       68.87       65.08      7.75 o 
   9  23   3       39.36       31.03      8.39 o 
   1  24   3       32.02       22.76      5.08 o 
   2  24   3        2.72        0.42      3.93 o 
   3  24   3        1.97        0.44      3.81 o 
   4  24   3       33.79       38.38      9.83 o 
   5  24   3       24.56       21.85      7.16 o 
   6  24   3       16.05       12.86      7.52 o 
   7  24   3        7.10       22.01      6.85 o 
   8  24   3       59.58       60.40      8.58 o 
   0  25   3      266.21      304.66     13.89 o 
   1  25   3        2.70       -1.25      4.58 o 
   2  25   3       94.55      116.80      7.39 o 
   3  25   3       48.25       53.91      6.69 o 
   4  25   3       18.71       32.39      7.75 o 
   5  25   3        5.13        2.97      9.69 o 
   6  25   3       39.50       40.31      9.70 o 
   7  25   3        5.91       23.22      8.78 o 
   8  25   3        1.77       -6.99      9.53 o 
   1  26   3      164.84      166.52      8.09 o 
   2  26   3        1.02        5.34      4.23 o 
   3  26   3       12.34       21.35      7.81 o 
   4  26   3        1.19        5.59      7.23 o 
   5  26   3       11.11        5.84      6.72 o 
   6  26   3        4.74       15.78      8.28 o 
   7  26   3       34.65       10.14     10.02 o 
   0  27   3        0.09       -9.39      9.39 o 
   1  27   3       83.10      100.61      7.48 o 
   2  27   3        2.33        3.70      4.87 o 
   3  27   3       15.72       19.02      7.22 o 
   4  27   3        0.43        2.49      8.04 o 
   5  27   3        1.75       25.14      7.98 o 
   6  27   3        7.80       35.31     16.23 o 
   1  28   3        1.76        9.24      5.46 o 
   2  28   3       30.47       43.25      7.76 o 
   3  28   3       19.70       24.69      8.24 o 
   4  28   3      125.27      153.97     11.37 o 
   0  29   3       67.67       60.79     13.53 o 
   1  29   3        6.34       13.74      6.48 o 
   2  29   3       36.96       49.57     10.63 o 
   0   0   4      564.25      580.54     46.00 o 
   1   0   4       47.00       47.54      7.26 o 
   2   0   4      195.91      223.86     17.24 o 
   3   0   4     1186.55     1122.39     25.49 o 
   4   0   4       62.56       74.64      6.65 o 
   5   0   4     2004.60     1940.03     26.54 o 
   6   0   4     1133.06     1177.04     20.93 o 
   7   0   4      325.08      314.09     10.87 o 
   8   0   4      968.09      957.16     18.15 o 
   9   0   4      776.76      707.68     12.74 o 
  10   0   4        1.98        4.43      5.15 o 
  11   0   4        4.50        5.85      6.28 o 
  12   0   4      142.73      119.42      8.98 o 
  13   0   4       10.98        4.61      9.09 o 
   1   1   4      151.02      170.19      5.57 o 
   2   1   4        1.41        1.33      4.08 o 
   3   1   4       17.62       36.05      5.14 o 
   4   1   4       34.37       40.10      4.69 o 
   5   1   4      703.53      738.06     12.78 o 
   6   1   4      102.39       93.33      4.09 o 
   7   1   4       30.35       28.57      3.61 o 
   8   1   4      211.78      191.45      8.50 o 
   9   1   4        5.12        3.59      3.53 o 
  10   1   4        7.17       15.34      4.47 o 
  11   1   4        5.57        3.59      3.40 o 
  12   1   4        4.38       10.66      5.69 o 
  13   1   4       13.08        7.72      7.06 o 
   0   2   4       13.46       21.86      6.53 o 
   1   2   4        1.82        7.41      4.03 o 
   2   2   4      649.64      626.14     10.86 o 
   3   2   4       59.94       64.13      7.28 o 
   4   2   4       52.01       66.68      5.82 o 
   5   2   4      164.57      168.93      5.54 o 
   6   2   4      220.88      219.70      6.85 o 
   7   2   4      523.17      487.42     11.22 o 
   8   2   4      122.53      125.13      5.11 o 
   9   2   4       47.32       40.81      4.54 o 
  10   2   4        0.01       -1.16      3.80 o 
  11   2   4       50.97       31.88      4.47 o 
  12   2   4        1.97       10.47      4.70 o 
  13   2   4       18.87       11.14      7.36 o 
   1   3   4        9.12       11.14      3.79 o 
   2   3   4      355.86      384.83     11.73 o 
   3   3   4      116.07      126.37      6.90 o 
   4   3   4      343.00      322.45     10.15 o 
   5   3   4      106.29      106.67      4.83 o 
   6   3   4      124.55      121.81      6.48 o 
   7   3   4       16.36       20.30      3.42 o 
   8   3   4      158.03      163.49      6.47 o 
   9   3   4       11.69       10.76      3.90 o 
  10   3   4       82.15       86.23      4.79 o 
  11   3   4        8.64       10.38      4.89 o 
  12   3   4       80.12       71.46      6.42 o 
  13   3   4       32.48       21.50      6.21 o 
   0   4   4      388.59      339.54     16.36 o 
   1   4   4       93.72      117.18      5.96 o 
   2   4   4       44.75       49.08      5.01 o 
   3   4   4      325.27      356.80      7.92 o 
   4   4   4      129.42      123.83      7.77 o 
   5   4   4       71.61       64.77      7.39 o 
   6   4   4      451.80      463.47      7.45 o 
   7   4   4        0.66        2.74      2.82 o 
   8   4   4       11.88        8.64      4.09 o 
   9   4   4       20.72       17.60      3.14 o 
  10   4   4      242.33      223.71      6.13 o 
  11   4   4        2.05        8.91      6.81 o 
  12   4   4       11.73       11.10      6.57 o 
  13   4   4       16.50       11.65      5.27 o 
   1   5   4      148.77      162.27      6.30 o 
   2   5   4       52.27       60.68      5.52 o 
   3   5   4       45.74       47.15      4.55 o 
   4   5   4        0.20        1.35      3.31 o 
   5   5   4       80.64       95.52      4.68 o 
   6   5   4       14.27       19.90      4.16 o 
   7   5   4       61.10       73.56      4.77 o 
   8   5   4       33.63       36.49      2.92 o 
   9   5   4        4.29        2.25      3.80 o 
  10   5   4        5.90        2.31      4.55 o 
  11   5   4        7.19        9.27      5.19 o 
  12   5   4      129.53      161.88      8.97 o 
  13   5   4       38.96       48.46      7.79 o 
   0   6   4      336.26      349.52     18.02 o 
   1   6   4        3.91        4.26      4.62 o 
   2   6   4       94.37       97.84      5.76 o 
   3   6   4      330.52      336.36      6.85 o 
   4   6   4        7.01        1.86      3.06 o 
   5   6   4      375.09      387.71      7.91 o 
   6   6   4      142.14      160.90      9.86 o 
   7   6   4        4.53        3.00      3.26 o 
   8   6   4       58.20       47.14      5.46 o 
   9   6   4        0.56       -2.36      2.69 o 
  10   6   4       19.19       20.63      5.50 o 
  11   6   4        8.23        8.96      4.75 o 
  12   6   4       41.44       37.72      7.45 o 
  13   6   4        4.44        7.73      6.11 o 
   1   7   4      226.09      229.86      7.14 o 
   2   7   4      106.35      115.03      6.08 o 
   3   7   4       62.37       65.80      4.47 o 
   4   7   4       97.91      107.38      6.92 o 
   5   7   4      179.69      184.53      6.17 o 
   6   7   4      154.31      151.63      4.36 o 
   7   7   4       36.02       32.75      3.41 o 
   8   7   4        9.72        8.58      2.87 o 
   9   7   4        0.28        5.05      4.40 o 
  10   7   4       11.68       14.51      5.07 o 
  11   7   4        0.01       11.18      6.93 o 
  12   7   4        0.34        6.41      7.55 o 
  13   7   4        3.48       14.36      7.60 o 
   0   8   4      112.96      144.35     11.77 o 
   1   8   4      136.69      150.19      6.43 o 
   2   8   4        0.16        0.43      2.83 o 
   3   8   4      534.79      562.99     11.31 o 
   4   8   4      135.29      138.65      5.77 o 
   5   8   4       18.00       21.83      3.62 o 
   6   8   4       29.26       34.55      2.73 o 
   7   8   4      477.41      441.38      7.57 o 
   8   8   4       41.48       40.60      5.00 o 
   9   8   4       49.49       41.94      5.36 o 
  10   8   4       28.69       18.63      5.62 o 
  11   8   4       13.79       20.99      7.75 o 
  12   8   4        3.63       15.23      7.21 o 
  13   8   4       16.30       17.35      8.94 o 
   1   9   4       11.53        9.71      4.30 o 
   2   9   4       56.01       58.69      4.80 o 
   3   9   4      119.76      112.90      5.99 o 
   4   9   4       26.50       30.12      3.82 o 
   5   9   4      256.81      268.28      6.15 o 
   6   9   4      261.11      252.72      5.26 o 
   7   9   4      192.40      188.28      6.40 o 
   8   9   4       14.06       12.83      4.51 o 
   9   9   4       20.83       25.25      7.36 o 
  10   9   4      214.19      197.95     13.79 o 
  11   9   4       28.72       22.67      7.86 o 
  12   9   4        4.95        9.53      7.66 o 
  13   9   4       21.81       39.64     18.44 o 
   0  10   4      451.35      445.48     14.74 o 
   1  10   4       67.44       71.66      5.38 o 
   2  10   4        4.70        7.14      3.24 o 
   3  10   4      896.91      888.49     11.30 o 
   4  10   4       39.28       32.08      4.32 o 
   5  10   4      103.95       92.95      4.27 o 
   6  10   4      252.01      223.07      6.40 o 
   7  10   4      345.26      334.32     10.53 o 
   8  10   4       70.44       74.54      9.83 o 
   9  10   4       62.69       58.14      8.90 o 
  10  10   4      175.30      158.34      9.69 o 
  11  10   4        0.61       -0.48      6.37 o 
  12  10   4       30.58       35.50      8.85 o 
   1  11   4       83.65       87.18      6.51 o 
   2  11   4      749.96      711.55      9.29 o 
   3  11   4      110.91      116.82      3.82 o 
   4  11   4     1448.38     1368.29     13.37 o 
   5  11   4        0.04        0.21      2.21 o 
   6  11   4        1.83        5.39      3.40 o 
   7  11   4        0.52        2.36      5.40 o 
   8  11   4       36.97       29.86      7.48 o 
   9  11   4        3.06       10.28      6.61 o 
  10  11   4        0.00        8.77      7.42 o 
  11  11   4       35.09       36.31      9.40 o 
  12  11   4        8.93        9.29      8.33 o 
   0  12   4      190.66      173.45     10.46 o 
   1  12   4      170.79      194.93      6.94 o 
   2  12   4       10.00        4.76      2.70 o 
   3  12   4      112.64      124.94      6.08 o 
   4  12   4      142.44      149.50      5.18 o 
   5  12   4      215.24      205.98      9.55 o 
   6  12   4        6.75        6.30      4.89 o 
   7  12   4      176.70      166.35      7.44 o 
   8  12   4        0.17       -2.80      5.36 o 
   9  12   4       14.02       20.05      6.88 o 
  10  12   4       60.57       72.12      9.82 o 
  11  12   4       22.10       12.61      8.69 o 
  12  12   4       13.09       26.91      9.78 o 
   1  13   4        8.53       10.99      1.88 o 
   2  13   4        3.76       11.66      3.19 o 
   3  13   4      332.90      361.01      7.73 o 
   4  13   4      270.31      281.03      6.80 o 
   5  13   4       18.81       21.68      3.67 o 
   6  13   4        4.24        3.69      4.83 o 
   7  13   4        3.86       10.56      5.10 o 
   8  13   4       22.37       28.77      7.25 o 
   9  13   4        9.69       10.62      6.48 o 
  10  13   4       24.64       30.98      7.50 o 
  11  13   4        9.01       -2.29      8.72 o 
  12  13   4      123.09      123.16     13.19 o 
   0  14   4      244.97      224.98     16.62 o 
   1  14   4       17.89       22.09      3.66 o 
   2  14   4      174.18      171.78      8.39 o 
   3  14   4       32.29       28.32      4.38 o 
   4  14   4       92.41       97.52      7.47 o 
   5  14   4       34.35       19.91      3.68 o 
   6  14   4        7.09        9.51      5.17 o 
   7  14   4        3.15        6.19      5.47 o 
   8  14   4        4.27        7.61      5.83 o 
   9  14   4       63.42       56.89      8.43 o 
  10  14   4        0.15        0.88      7.08 o 
  11  14   4       11.98        8.01      7.83 o 
   1  15   4       86.03       94.76      6.07 o 
   2  15   4      239.62      233.30      5.60 o 
   3  15   4        0.63        2.91      3.36 o 
   4  15   4        1.86        3.87      4.03 o 
   5  15   4       38.55       38.69      6.04 o 
   6  15   4        0.83        0.86      6.90 o 
   7  15   4        0.29       15.73      6.68 o 
   8  15   4       69.36       72.54      9.10 o 
   9  15   4        0.49       13.59      7.27 o 
  10  15   4       30.04       28.53      7.46 o 
  11  15   4       14.79        4.61      8.34 o 
   0  16   4      295.95      304.42     17.75 o 
   1  16   4       50.33       43.90      3.11 o 
   2  16   4      154.86      144.85      5.78 o 
   3  16   4      290.59      304.76      6.31 o 
   4  16   4        0.33       -3.62      3.62 o 
   5  16   4       76.19       68.84      7.91 o 
   6  16   4       30.62       30.36      6.36 o 
   7  16   4       16.17       21.61      7.48 o 
   8  16   4        0.09        5.97      7.51 o 
   9  16   4       10.91       10.66      8.94 o 
  10  16   4       54.78       59.08      9.68 o 
  11  16   4        4.03        3.96      9.04 o 
   1  17   4      108.33      121.20      6.15 o 
   2  17   4        0.00        2.83      3.28 o 
   3  17   4      148.20      145.65      4.72 o 
   4  17   4        1.38        0.51      3.36 o 
   5  17   4       11.75        5.98      5.07 o 
   6  17   4       72.48       78.53      8.23 o 
   7  17   4        2.30        3.25      6.19 o 
   8  17   4       26.25       12.78      6.94 o 
   9  17   4        6.22       14.35      7.37 o 
  10  17   4       25.03       17.18      8.69 o 
   0  18   4       31.06       22.97      6.40 o 
   1  18   4       14.85       13.94      4.67 o 
   2  18   4       73.64       72.28      5.83 o 
   3  18   4      109.55      122.13      7.91 o 
   4  18   4       44.51       37.30      4.53 o 
   5  18   4       80.20       77.13      6.72 o 
   6  18   4      219.32      232.94      9.93 o 
   7  18   4       96.82      105.22     11.80 o 
   8  18   4        4.61        6.00      8.43 o 
   9  18   4       10.43       14.23      7.41 o 
  10  18   4       78.11       78.63      9.73 o 
   1  19   4       23.57       21.36      5.80 o 
   2  19   4       41.80       47.78      5.30 o 
   3  19   4       24.98       21.53      3.39 o 
   4  19   4        7.97        7.14      3.30 o 
   5  19   4      108.81      123.44      7.30 o 
   6  19   4       80.13       66.46      8.18 o 
   7  19   4       44.18       41.47      8.50 o 
   8  19   4       31.46       29.10      8.27 o 
   9  19   4       30.39       20.22      7.89 o 
   0  20   4        2.43       -1.57      7.89 o 
   1  20   4        5.48        0.95      4.30 o 
   2  20   4        7.52        8.38      5.04 o 
   3  20   4       11.66       11.77      4.37 o 
   4  20   4       50.21       61.79      5.51 o 
   5  20   4       21.39       14.80      5.37 o 
   6  20   4       11.30       16.98      6.74 o 
   7  20   4       23.53       24.05      9.89 o 
   8  20   4        2.25        4.98      7.08 o 
   9  20   4       20.37       33.64     10.11 o 
   1  21   4       83.84       68.04      8.13 o 
   2  21   4       43.13       41.60      5.93 o 
   3  21   4        1.00       -3.90      3.90 o 
   4  21   4       30.53       41.20      7.52 o 
   5  21   4        5.74        5.39      6.81 o 
   6  21   4       62.61       57.04      8.25 o 
   7  21   4       12.52       15.90      7.17 o 
   8  21   4        8.65        2.22      7.76 o 
   0  22   4      105.54      116.88      9.19 o 
   1  22   4       63.80       74.03      7.73 o 
   2  22   4      111.22      108.49      6.39 o 
   3  22   4       50.68       48.82      8.68 o 
   4  22   4        3.34        4.94      6.89 o 
   5  22   4        0.12        7.11      7.90 o 
   6  22   4       33.88       44.74      9.41 o 
   7  22   4        0.10       -2.85      8.47 o 
   1  23   4       48.02       52.56      5.90 o 
   2  23   4       26.92       29.05      4.84 o 
   3  23   4       23.95       32.76      7.16 o 
   4  23   4       40.12       32.68      8.44 o 
   5  23   4        7.83        8.56      7.87 o 
   6  23   4        1.74        5.64      7.75 o 
   7  23   4        9.23       35.53     11.61 o 
   0  24   4      113.34      131.14     10.23 o 
   1  24   4        6.59       -3.58      5.79 o 
   2  24   4        3.44       11.63      5.99 o 
   3  24   4       20.15       23.09      8.35 o 
   4  24   4        7.21       -2.43      6.71 o 
   5  24   4        9.11       12.27      8.92 o 
   6  24   4        2.63      -10.73     10.73 o 
   1  25   4       54.58       65.27      7.03 o 
   2  25   4       72.30       75.45      8.11 o 
   3  25   4       37.67       31.49      8.28 o 
   4  25   4        3.83        9.47      7.72 o 
   0  26   4        4.35       -4.56      7.40 o 
   1  26   4       15.62        7.00      6.21 o 
   2  26   4       13.16        6.40      7.34 o 
   3  26   4        0.85        3.88      8.15 o 
   1   0   5      405.68      402.85     13.08 o 
   2   0   5       12.68       12.98      9.71 o 
   3   0   5      197.10      204.07     11.72 o 
   4   0   5        1.38       -6.03      7.81 o 
   5   0   5      107.01      109.98      7.08 o 
   6   0   5      160.56      170.43      9.68 o 
   7   0   5      206.16      223.92     12.75 o 
   8   0   5      104.08      113.76     15.08 o 
   9   0   5       88.45       82.91      6.98 o 
  10   0   5        1.76        4.38      6.84 o 
  11   0   5       68.93       69.17     12.81 o 
   0   1   5       18.70        9.74      7.00 o 
   1   1   5       10.18        4.15      5.37 o 
   2   1   5        0.62       -1.05      4.89 o 
   3   1   5      463.78      459.82     14.64 o 
   4   1   5       15.40       18.20      4.85 o 
   5   1   5      458.46      457.53      8.42 o 
   6   1   5        3.99        7.72      3.83 o 
   7   1   5        0.18        9.67      3.69 o 
   8   1   5        5.07       10.83      5.11 o 
   9   1   5       22.54       25.18      4.59 o 
  10   1   5        4.42        7.50      5.48 o 
  11   1   5        0.05       -0.83      7.32 o 
   1   2   5      418.54      429.14      9.98 o 
   2   2   5      215.87      227.98     11.10 o 
   3   2   5      445.11      429.66     11.69 o 
   4   2   5      900.82      914.32     14.80 o 
   5   2   5       29.93       33.23      4.85 o 
   6   2   5       15.78       25.50      4.60 o 
   7   2   5       14.72       13.98      3.81 o 
   8   2   5       82.94       68.99      5.46 o 
   9   2   5       14.47       15.83      4.83 o 
  10   2   5        0.00        4.38      5.55 o 
  11   2   5        4.15       -2.68      5.60 o 
   0   3   5      106.63      113.78      8.28 o 
   1   3   5       42.94       49.02      6.20 o 
   2   3   5      117.95      140.68      6.52 o 
   3   3   5        0.90        2.67      4.72 o 
   4   3   5       14.14       11.21      4.96 o 
   5   3   5        9.51       -0.15      3.83 o 
   6   3   5      111.89      104.24      5.57 o 
   7   3   5       36.82       32.84      4.95 o 
   8   3   5       22.60       24.02      4.87 o 
   9   3   5       16.60       16.31      3.93 o 
  10   3   5        1.77        0.33      5.89 o 
  11   3   5       82.77       86.12      8.34 o 
   1   4   5       11.84       10.28      4.76 o 
   2   4   5       41.62       46.14      5.80 o 
   3   4   5       11.14        6.14      4.77 o 
   4   4   5       61.12       45.63      5.26 o 
   5   4   5       96.11      110.51      6.36 o 
   6   4   5       10.23       10.96      4.33 o 
   7   4   5       57.88       54.14      4.84 o 
   8   4   5        7.80        7.42      4.14 o 
   9   4   5        3.29       -1.75      5.06 o 
  10   4   5        0.14        7.91      7.13 o 
  11   4   5       15.75        9.31      8.74 o 
   0   5   5        3.09        1.15      8.77 o 
   1   5   5      120.75      145.60      7.01 o 
   2   5   5       40.85       40.20      6.39 o 
   3   5   5       32.80       26.33      5.74 o 
   4   5   5        3.67       10.65      6.06 o 
   5   5   5       40.76       40.47      5.15 o 
   6   5   5       25.60       26.20      4.02 o 
   7   5   5        0.02       -3.41      3.57 o 
   8   5   5        0.89        2.83      3.83 o 
   9   5   5        6.95        8.35      5.00 o 
  10   5   5        8.91        2.80      5.44 o 
  11   5   5        4.81        5.06      5.33 o 
   1   6   5        0.00        2.87      5.17 o 
   2   6   5      141.54      164.89      7.18 o 
   3   6   5       29.55       30.77      4.80 o 
   4   6   5      103.44       97.78      6.10 o 
   5   6   5      116.96      130.60      6.04 o 
   6   6   5       38.04       42.84      4.21 o 
   7   6   5        0.08        3.57      3.84 o 
   8   6   5      113.06      111.83      9.63 o 
   9   6   5        2.41       -1.94      5.87 o 
  10   6   5        2.02       -0.74      5.22 o 
  11   6   5        0.12       12.11      6.70 o 
   0   7   5        8.03        8.08      7.58 o 
   1   7   5       41.57       40.89      5.71 o 
   2   7   5        8.68       15.84      5.67 o 
   3   7   5       92.34      116.16      7.65 o 
   4   7   5        9.98       12.23      3.95 o 
   5   7   5       13.33       17.21      4.86 o 
   6   7   5      106.15      121.92      5.59 o 
   7   7   5      164.20      178.29      6.62 o 
   8   7   5        1.14        6.63      5.17 o 
   9   7   5       65.22       65.54      6.40 o 
  10   7   5       18.42       26.57      6.50 o 
  11   7   5       21.71       17.77      6.29 o 
   1   8   5      359.29      359.12     11.74 o 
   2   8   5      289.93      299.58      7.93 o 
   3   8   5      280.93      278.43      6.69 o 
   4   8   5       71.08       74.57      6.14 o 
   5   8   5      115.06      143.78     12.64 o 
   6   8   5        6.98        7.47      3.43 o 
   7   8   5      432.61      460.43     11.80 o 
   8   8   5       15.55       13.13      5.14 o 
   9   8   5       25.58       23.33      5.23 o 
  10   8   5        4.45       13.33      5.75 o 
  11   8   5       17.91        8.47      5.73 o 
   0   9   5        1.38        7.53      6.83 o 
   1   9   5      142.02      154.24      7.50 o 
   2   9   5       11.44       14.67      5.24 o 
   3   9   5      550.35      546.34     10.24 o 
   4   9   5        4.74        6.50      3.79 o 
   5   9   5        4.10       -2.80      4.72 o 
   6   9   5        1.61        0.46      3.16 o 
   7   9   5      125.37      126.99     11.23 o 
   8   9   5       56.24       53.61      5.91 o 
   9   9   5        0.17        1.59      5.90 o 
  10   9   5       33.38       35.42      8.83 o 
   1  10   5      160.10      172.36      8.24 o 
   2  10   5       40.94       54.76      5.06 o 
   3  10   5       28.89       27.62      4.63 o 
   4  10   5       48.16       52.76      4.62 o 
   5  10   5        8.36        7.93      4.23 o 
   6  10   5      124.09      125.04      6.35 o 
   7  10   5       43.92       42.79      6.11 o 
   8  10   5       47.61       28.69      6.66 o 
   9  10   5       13.84       18.28      7.18 o 
  10  10   5       22.10       21.95      8.09 o 
   0  11   5       55.73       72.75     14.24 o 
   1  11   5      113.45      122.35      8.71 o 
   2  11   5       26.77       21.90      4.82 o 
   3  11   5      364.05      363.69     12.12 o 
   4  11   5        5.31       11.09      4.06 o 
   5  11   5        3.88        0.83      3.01 o 
   6  11   5       73.58       61.06      7.64 o 
   7  11   5       41.14       42.74      6.93 o 
   8  11   5       18.81       10.09      6.14 o 
   9  11   5        6.68       16.99      8.32 o 
  10  11   5        0.01        9.22      7.43 o 
   1  12   5        0.16        3.10      4.00 o 
   2  12   5       34.42       26.82      3.61 o 
   3  12   5      171.29      154.55      7.81 o 
   4  12   5      121.17      113.68      7.02 o 
   5  12   5       41.74       31.42      7.76 o 
   6  12   5        0.76        2.56      6.42 o 
   7  12   5        4.94        4.70      5.37 o 
   8  12   5       67.20       51.72      8.32 o 
   9  12   5        9.41        8.09      7.03 o 
  10  12   5        0.01        2.68      9.37 o 
   0  13   5        6.16        8.06      6.96 o 
   1  13   5        0.37        1.82      3.98 o 
   2  13   5       40.58       31.75      3.97 o 
   3  13   5        2.84       -1.40      4.61 o 
   4  13   5       39.30       41.89      5.48 o 
   5  13   5       21.91       24.76      6.31 o 
   6  13   5      144.69      142.90     11.30 o 
   7  13   5        9.34        9.66      7.75 o 
   8  13   5        0.10        8.89      6.03 o 
   9  13   5        7.28        5.68      6.97 o 
   1  14   5      169.86      180.09      6.68 o 
   2  14   5        8.76       13.76      4.16 o 
   3  14   5        0.06        7.94      4.56 o 
   4  14   5       26.63       23.48      5.19 o 
   5  14   5       16.61       15.81      6.96 o 
   6  14   5        0.40        1.88      5.84 o 
   7  14   5       36.74       24.68      7.70 o 
   8  14   5        1.05        8.41      7.54 o 
   9  14   5        1.97       -0.66      8.40 o 
   0  15   5       10.07       11.35      6.67 o 
   1  15   5        6.64        8.69      5.12 o 
   2  15   5       16.84       17.30      5.12 o 
   3  15   5      111.90      109.97      6.44 o 
   4  15   5       15.75       20.65      4.85 o 
   5  15   5       76.03       69.84      8.31 o 
   6  15   5       12.35       11.77      6.04 o 
   7  15   5       26.36       25.80      7.74 o 
   8  15   5        7.67        9.70      7.97 o 
   1  16   5        0.32        4.55      5.03 o 
   2  16   5        3.87        9.22      5.69 o 
   3  16   5       48.89       28.18      4.63 o 
   4  16   5        2.94        5.71      6.67 o 
   5  16   5      164.17      164.41     10.20 o 
   6  16   5        0.28        6.48      7.38 o 
   7  16   5       51.12       52.18      8.91 o 
   8  16   5       24.53       26.74      7.82 o 
   0  17   5        1.90        9.95      8.02 o 
   1  17   5        5.90        3.55      4.51 o 
   2  17   5        0.02        3.42      5.54 o 
   3  17   5       50.53       43.21      6.97 o 
   4  17   5       33.21       28.93      8.57 o 
   5  17   5       21.09       11.79      6.35 o 
   6  17   5       30.01       28.05      6.63 o 
   7  17   5      224.72      240.45     11.67 o 
   1  18   5        6.86       -1.94      5.31 o 
   2  18   5       26.07       21.74      5.77 o 
   3  18   5        4.58       16.99      7.68 o 
   4  18   5       80.15       74.44     12.07 o 
   5  18   5       95.05       89.56     11.70 o 
   6  18   5       93.57       90.52     11.87 o 
   7  18   5        2.67        8.91      6.96 o 
   0  19   5        4.38        0.09      7.33 o 
   1  19   5       68.82       75.56      7.09 o 
   2  19   5        3.39       -1.85      4.96 o 
   3  19   5       26.62       23.44      8.01 o 
   4  19   5        5.33       13.08      8.65 o 
   5  19   5        6.64       -1.80      7.50 o 
   6  19   5        9.08        8.23      8.13 o 
   1  20   5        3.63       -0.51      6.04 o 
   2  20   5       17.80       24.27      7.04 o 
   3  20   5       82.69       84.33      9.30 o 
   4  20   5       26.11       21.47      9.77 o 
   5  20   5       46.54       36.81      9.55 o 
   0  21   5       33.11       30.17      9.23 o 
   1  21   5        5.11        7.04      5.77 o 
   2  21   5       17.92       17.09      8.21 o 
   3  21   5       16.61       17.03      7.83 o 
   4  21   5        1.38       11.43      7.69 o 
   1  22   5       31.72       27.15      6.80 o 
   2  22   5        3.54       13.57      7.12 o 
   3  22   5       10.79       29.23      8.20 o 
   0   0   6      180.70      174.69     36.60 o 
   1   0   6       29.52       22.89     10.33 o 
   2   0   6       99.64      112.59     17.37 o 
   3   0   6       29.63       26.11      7.78 o 
   4   0   6        4.86       -7.15      7.15 o 
   5   0   6       10.70       17.20      6.84 o 
   6   0   6        0.26        6.47      8.32 o 
   7   0   6        0.04       11.45     10.84 o 
   8   0   6       52.71       66.38     18.81 o 
   1   1   6       42.26       35.43      8.32 o 
   2   1   6        0.38        9.04      6.51 o 
   3   1   6      113.87      116.62      7.10 o 
   4   1   6      150.23      140.15      8.79 o 
   5   1   6       97.59       89.83      6.22 o 
   6   1   6       10.59        9.91      5.73 o 
   7   1   6       39.94       30.49      7.37 o 
   8   1   6        0.82       -1.26      5.27 o 
   0   2   6        5.89        1.95      9.45 o 
   1   2   6        6.34        4.92      5.91 o 
   2   2   6        3.58        1.95      6.86 o 
   3   2   6       35.28       53.28      9.60 o 
   4   2   6        0.00       -5.16      5.16 o 
   5   2   6        0.52        1.98      4.58 o 
   6   2   6        0.80        3.33      6.30 o 
   7   2   6       48.62       39.63      7.20 o 
   8   2   6       22.83        8.57      7.26 o 
   1   3   6       29.16       20.31      7.24 o 
   2   3   6       69.79       60.78      7.82 o 
   3   3   6       42.41       43.74      6.46 o 
   4   3   6        0.60       -4.66      5.70 o 
   5   3   6       18.00       10.49      5.34 o 
   6   3   6       10.08        7.91      5.03 o 
   7   3   6       83.13       69.37      8.43 o 
   8   3   6       15.01       16.61      8.72 o 
   0   4   6      399.73      405.28     16.95 o 
   1   4   6        0.61        1.41      5.83 o 
   2   4   6      119.02      125.39     17.52 o 
   3   4   6        0.12        2.62      7.16 o 
   4   4   6        2.77       -1.08      4.65 o 
   5   4   6        0.74       -1.59      4.33 o 
   6   4   6        9.20        9.06      5.34 o 
   7   4   6       18.43       27.49      7.13 o 
   8   4   6        4.56        0.39      7.14 o 
   1   5   6      181.77      190.91     11.06 o 
   2   5   6        8.14       21.73      9.64 o 
   3   5   6        3.33        6.91      5.18 o 
   4   5   6        5.22        6.45      5.27 o 
   5   5   6        0.36        8.56      5.11 o 
   6   5   6        0.31       -2.42      4.51 o 
   7   5   6       21.25       32.20      9.55 o 
   8   5   6       16.27        7.12      6.30 o 
   0   6   6      569.47      584.98     26.31 o 
   1   6   6       24.26       17.81      6.69 o 
   2   6   6       36.87       32.05      6.13 o 
   3   6   6       25.01       20.66      5.75 o 
   4   6   6       88.52       75.65      7.54 o 
   5   6   6       31.34       35.18      6.03 o 
   6   6   6       31.93       41.72      6.92 o 
   7   6   6        3.01       11.66      8.09 o 
   8   6   6       25.95       22.06      7.89 o 
   1   7   6        6.36        4.43      6.79 o 
   2   7   6       10.56       11.98      5.44 o 
   3   7   6        0.74       -3.23      6.57 o 
   4   7   6        7.65        8.90      5.23 o 
   5   7   6        1.53       11.13      6.69 o 
   6   7   6       45.77       44.88      8.91 o 
   7   7   6        9.29       14.16      7.60 o 
   8   7   6        1.27       46.46     18.25 o 
   0   8   6      183.82      212.72     23.59 o 
   1   8   6        1.88       -2.60      5.62 o 
   2   8   6        5.95        8.07      5.68 o 
   3   8   6        2.02        4.55      4.81 o 
   4   8   6       19.04        8.00      5.91 o 
   5   8   6        4.91        4.76      6.12 o 
   6   8   6       26.06       26.18      8.47 o 
   7   8   6       14.27        2.91      8.83 o 
   1   9   6       43.93       29.24      7.11 o 
   2   9   6       14.15       11.86      5.49 o 
   3   9   6        0.07       -0.28      5.08 o 
   4   9   6       58.51       78.00     12.60 o 
   5   9   6        3.67        3.13      6.75 o 
   6   9   6       34.78       16.64      9.61 o 
   7   9   6       89.10      113.24     11.80 o 
   0  10   6       18.87       11.81     10.03 o 
   1  10   6       66.13       68.36      9.12 o 
   2  10   6       39.24       18.65      7.04 o 
   3  10   6        1.03       19.78      7.95 o 
   4  10   6        3.27        3.28      6.62 o 
   5  10   6        6.97       -4.17      7.63 o 
   6  10   6        9.60        9.41      8.68 o 
   7  10   6       11.12       26.89      8.50 o 
   1  11   6        2.17        4.29      7.33 o 
   2  11   6      259.39      246.75     12.14 o 
   3  11   6       18.00       12.70      8.84 o 
   4  11   6       69.11       72.67     10.17 o 
   5  11   6        1.06        8.06      9.35 o 
   6  11   6        1.89        8.32      7.95 o 
   0  12   6       12.64       13.22      8.61 o 
   1  12   6        8.08        1.94      5.80 o 
   2  12   6        3.52       10.66      5.88 o 
   3  12   6       38.50       28.72      6.62 o 
   4  12   6        5.51       10.39      6.77 o 
   5  12   6       14.62       -0.22      7.27 o 
   6  12   6       19.56       14.22      7.87 o 
   1  13   6        3.48        4.69      6.25 o 
   2  13   6        4.63       -5.45      6.70 o 
   3  13   6        0.20        1.59      5.12 o 
   4  13   6        1.70       -3.25      9.55 o 
   5  13   6       26.21       42.16     14.41 o 
   0  14   6       78.41       88.94     13.60 o 
   1  14   6       54.34       65.06      7.79 o 
   2  14   6       48.15       35.45      7.74 o 
   3  14   6       57.08       46.92      9.14 o 
   4  14   6       17.65        6.77      8.52 o 
   1  15   6       58.61       60.84      8.08 o 
   2  15   6       19.87        4.41      6.17 o 
   3  15   6       28.79        9.91      9.72 o 
   4  15   6        4.66       -2.27      8.89 o 
   0  16   6        3.96       -3.26      8.41 o 
   1  16   6        0.41        6.31      7.73 o 
   2  16   6        9.59       10.64      7.57 o 
   1   0   7        1.72       -3.38     12.58 o 
   0   1   7       34.60       14.31     20.37 o 
   1   1   7        0.18       -0.33      9.23 o 
   1   2   7        0.64       13.07      8.95 o 
   0   3   7       22.07       21.20     14.05 o 
   1   3   7        1.18       -2.56     15.92 o 
                                                 
